# Supplementary material for: The caudate nucleus undergoes dramatic and unique transcriptional changes in human prodromal Huntington’s disease brain
Source: BMC Med Genomics. 2019 Oct 16;12:137. doi: 10.1186/s12920-019-0581-9 (PMC6796419; doi:10.1186/s12920-019-0581-9)
Supplement: Supplementary file 1 — Additional file 1 Supplemental File 1. Heatmaps and clustered gene set networks for biological categories from Fig. 6. [file 12920_2019_581_MOESM1_ESM.xlsx]

## Sheet: T-test (1) vs (2)
X	baseMean.x	log2FoldChange.x	lfcSE.x	stat.x	pvalue.x	padj.x	baseMean.y	log2FoldChange.y	lfcSE.y	stat.y	pvalue.y	padj.y	st	df	t	crit	check	pval	pval_adj
ENSG00000000003.14	398.468	0.563698	0.149565	3.76893	0.00016395	0.00197953	469.108	-0.364389	0.574714	-0.634034	0.526059	0.957758	0.166768	11.2302	5.56514	2.19549	TRUE	0.000156557	0.000930118
ENSG00000000005.5	5.37112	0.0714574	0.267301	0.26733	0.789215	0.87745	7.42379	0.0777634	0.716739	0.108496	0.913602	0.993013	0.209107	11.475	-0.0301568	2.18992	FALSE	0.97646	0.982632
ENSG00000000419.12	810.755	0.189043	0.0937367	2.01674	0.0437227	0.127796	925.847	-0.0140203	0.310841	-0.0451046	0.964024	0.99641	0.0903576	11.3096	2.24733	2.19366	TRUE	0.0454811	0.0811443
ENSG00000000457.13	408.213	-0.112997	0.070403	-1.605	0.108493	0.243572	494.659	0.0999981	0.181238	0.551752	0.581118	0.96507	0.0529226	11.5158	-4.02466	2.18902	TRUE	0.00182698	0.00614242
ENSG00000000460.16	127.06	0.427137	0.140865	3.03225	0.00242736	0.0151729	119.994	0.249727	0.345505	0.722788	0.46981	0.9455	0.101006	11.5687	1.75643	2.18786	FALSE	0.105422	0.16247
ENSG00000000938.12	263.258	1.20412	0.189073	6.36855	1.9082e-10	3.11439e-08	276.996	1.03238	0.511124	2.01981	0.0434027	0.532991	0.149094	11.4673	1.15194	2.19009	FALSE	0.272797	0.355552
ENSG00000000971.15	978.302	1.75874	0.252789	6.95735	3.46738e-12	1.0525e-09	688.608	0.238872	0.434347	0.549958	0.582349	0.965443	0.128611	12.1716	11.8176	2.17541	TRUE	4.96389e-08	6.30963e-06
ENSG00000001036.13	484.743	0.0997102	0.0911116	1.09437	0.273791	0.457684	544.162	0.370167	0.294527	1.25682	0.208819	0.832403	0.0856461	11.3259	-3.15784	2.19328	TRUE	0.00881255	0.021397
ENSG00000001084.10	1469.89	-0.0045878	0.113404	-0.0404554	0.96773	0.982574	1622.99	-0.170317	0.364231	-0.467607	0.640065	0.971349	0.105926	11.3302	1.56458	2.19318	FALSE	0.145166	0.211505
ENSG00000001167.14	640.359	0.0265275	0.104734	0.253283	0.800049	0.88409	771.605	0.199946	0.230277	0.868283	0.385239	0.925598	0.0675249	11.7096	-2.56822	2.18482	TRUE	0.0250347	0.0498478
ENSG00000001460.17	698.108	-0.190596	0.0767145	-2.48449	0.0129738	0.0530298	871.976	-0.300058	0.223284	-1.34384	0.179001	0.80371	0.0650393	11.4026	1.683	2.19154	FALSE	0.119526	0.180343
ENSG00000001461.16	3551.92	-0.458388	0.121489	-3.77307	0.000161249	0.00195318	4396.37	-0.0547107	0.249748	-0.219064	0.8266	0.983569	0.0733966	11.8132	-5.49995	2.18264	TRUE	0.000144175	0.000874897
ENSG00000001497.16	1943.48	-0.290018	0.0884511	-3.27885	0.00104231	0.00801642	2109.65	0.0772095	0.259177	0.297903	0.765777	0.977751	0.0754853	11.3972	-4.86489	2.19166	TRUE	0.000450324	0.002073
ENSG00000001561.6	1834.54	-0.0115965	0.125599	-0.0923293	0.926436	0.960566	1976.03	-0.591132	0.360067	-1.64173	0.100646	0.685716	0.104911	11.4151	5.52408	2.19126	TRUE	0.000157102	0.000932323
ENSG00000001617.11	249.12	0.954297	0.19977	4.77697	1.77954e-06	5.57892e-05	291.467	1.31244	0.492911	2.66264	0.00775311	0.258924	0.144078	11.5619	-2.48577	2.188	TRUE	0.0293207	0.0566356
ENSG00000001626.14	101.146	-0.701571	0.247118	-2.83901	0.00452541	0.0242622	130.975	0.62859	0.569285	1.10418	0.269517	0.87342	0.166703	11.6456	-7.97921	2.18619	TRUE	4.67471e-06	8.20152e-05
ENSG00000001629.9	2012.45	0.0719439	0.112102	0.641774	0.52102	0.689183	2125.04	-0.110794	0.358615	-0.308948	0.757361	0.97686	0.104299	11.3329	1.75206	2.19312	FALSE	0.106744	0.164169
ENSG00000001630.15	2679.63	-0.210546	0.0849555	-2.47831	0.0132006	0.0537472	3235.06	-0.151224	0.246396	-0.613745	0.539384	0.957758	0.0717759	11.4055	-0.826485	2.19148	FALSE	0.425481	0.511229
ENSG00000001631.15	1164.93	0.116585	0.0781083	1.49261	0.135539	0.284893	1361.9	-0.163388	0.211151	-0.773796	0.439051	0.94144	0.0615923	11.4673	4.54559	2.19009	TRUE	0.000752637	0.00308293
ENSG00000002016.17	532.234	0.278211	0.107482	2.58846	0.00964073	0.0424514	498.625	0.106572	0.285356	0.373472	0.708797	0.973994	0.0832693	11.4846	2.06125	2.18971	FALSE	0.0626669	0.105669
ENSG00000002079.12	6.42259	-0.512191	0.327434	-1.56426	0.117757	0.258579	11.9626	-1.0251	0.911155	-1.12506	0.260565	0.868007	0.265628	11.4408	1.93094	2.19068	FALSE	0.0786403	0.127605
ENSG00000002330.13	1794.54	0.168325	0.113022	1.48931	0.136405	0.286047	1960.41	0.016298	0.275946	0.0590623	0.952902	0.995273	0.08068	11.574	1.88432	2.18774	FALSE	0.084875	0.135863
ENSG00000002549.12	1181	0.234448	0.110994	2.11225	0.034665	0.108009	1278.66	0.203829	0.329017	0.619511	0.53558	0.957758	0.0958068	11.3881	0.319586	2.19187	FALSE	0.755069	0.806157
ENSG00000002586.18	862.61	0.945539	0.166052	5.69422	1.23937e-08	1.02225e-06	771.686	0.342148	0.583857	0.586014	0.557866	0.958924	0.16959	11.2752	3.55793	2.19445	TRUE	0.004324	0.0121202
ENSG00000002586.18_PAR_Y	862.225	0.946922	0.166274	5.69493	1.23419e-08	1.02225e-06	771.393	0.342612	0.584027	0.586638	0.557447	0.958924	0.169642	11.2758	3.56226	2.19443	TRUE	0.00429048	0.0120462
ENSG00000002587.9	261.018	-0.217061	0.174023	-1.24731	0.212283	0.385526	262.218	-0.468024	0.295677	-1.58289	0.113447	0.710053	0.0875995	12.1987	2.86489	2.17488	TRUE	0.0140206	0.0311601
ENSG00000002726.20	2.26395	0.859269	0.38294	2.24388	0.0248404	0.0851495	1.48322	-0.944389	1.67271	-0.564585	0.572356	0.962431	0.484814	11.178	3.72031	2.19672	TRUE	0.00329026	0.00975634
ENSG00000002745.12	48.1435	0.754918	0.22235	3.39518	0.000685847	0.00584523	48.3096	0.0393243	0.40508	0.0970778	0.922665	0.993347	0.119616	12.0397	5.98241	2.17802	TRUE	6.29984e-05	0.00047816
ENSG00000002746.14	1789.43	-0.524309	0.16443	-3.18865	0.0014294	0.0101683	2515.77	-0.297532	0.468278	-0.635374	0.525184	0.957279	0.136456	11.4207	-1.6619	2.19113	FALSE	0.123709	0.185402
ENSG00000002822.15	597.685	-0.106961	0.092707	-1.15375	0.248601	0.428499	709.517	0.268838	0.228706	1.17547	0.239805	0.858976	0.0668511	11.5621	-5.62144	2.188	TRUE	0.000128963	0.000806245
ENSG00000002834.17	3838.24	-0.0497426	0.073883	-0.673262	0.500781	0.673493	4723.94	-0.0840952	0.238634	-0.352403	0.724536	0.974586	0.0693937	11.3265	0.49504	2.19327	FALSE	0.630035	0.699486
ENSG00000002919.14	680.138	-0.0237679	0.0591585	-0.401766	0.687856	0.813312	739.761	-0.0487594	0.147218	-0.331206	0.740489	0.975593	0.0430227	11.5523	0.58089	2.18821	FALSE	0.572473	0.648176
ENSG00000002933.7	359.585	0.924244	0.177316	5.21241	1.86404e-07	9.29988e-06	340.48	0.914128	0.52739	1.73331	0.0830413	0.652928	0.153563	11.3854	0.0658721	2.19193	FALSE	0.948622	0.961296
ENSG00000003056.7	2539.29	0.0417116	0.0518883	0.803873	0.421471	0.60533	2974.83	-0.149306	0.213617	-0.698943	0.484588	0.948652	0.0619451	11.2005	3.08366	2.19619	TRUE	0.0102002	0.0240631
ENSG00000003096.13	197.982	-0.0187942	0.172835	-0.108741	0.913408	0.953273	334.849	-0.84218	0.700848	-1.20166	0.229496	0.849836	0.203262	11.2067	4.05087	2.19604	TRUE	0.00184254	0.00618522
ENSG00000003137.8	729.973	-0.633936	0.175457	-3.61305	0.000302612	0.00317257	1046.08	-0.0311554	0.424248	-0.0734366	0.941459	0.994388	0.124071	11.5854	-4.85836	2.18749	TRUE	0.000434267	0.00201495
ENSG00000003147.17	1311.44	-0.368137	0.129493	-2.8429	0.0044705	0.0240512	1745.25	-0.229697	0.295887	-0.776299	0.437572	0.941402	0.0866646	11.6564	-1.59742	2.18596	FALSE	0.136908	0.201531
ENSG00000003249.13	2469.14	-0.346394	0.12618	-2.74525	0.00604652	0.0301158	3208.26	-0.138402	0.46413	-0.298196	0.765553	0.977732	0.134742	11.2514	-1.54363	2.195	FALSE	0.150323	0.21768
ENSG00000003393.14	1986.26	-0.233636	0.124797	-1.87214	0.0611879	0.163331	2280.37	-0.0259091	0.235693	-0.109927	0.912467	0.993013	0.0694906	11.9662	-2.98929	2.1795	TRUE	0.0113205	0.0261968
ENSG00000003400.14	155.811	0.245082	0.114591	2.13875	0.0324557	0.102948	171.266	0.28842	0.28801	1.00142	0.316623	0.900403	0.0841477	11.5413	-0.515025	2.18846	FALSE	0.616256	0.686976
ENSG00000003402.19	1884.14	0.345507	0.145129	2.38069	0.0172804	0.0654825	1926.05	0.524126	0.312317	1.67819	0.0933107	0.672597	0.0916434	11.7411	-1.94907	2.18415	FALSE	0.0755806	0.123393
ENSG00000003436.14	280.152	0.482958	0.118308	4.0822	4.46108e-05	0.000708169	259.145	0.172706	0.202458	0.853047	0.393633	0.927708	0.05996	12.1813	5.17432	2.17522	TRUE	0.000220576	0.00120699
ENSG00000003509.15	485.542	-0.0038296	0.0525925	-0.0728165	0.941952	0.96843	531.82	-0.174403	0.184306	-0.946268	0.344012	0.911091	0.0535367	11.2771	3.18609	2.19441	TRUE	0.00841654	0.0206223
ENSG00000003756.16	4728.3	-0.0823904	0.072318	-1.13928	0.254587	0.435999	5360.09	-0.0700296	0.203012	-0.344954	0.730129	0.975593	0.0591737	11.4331	-0.20889	2.19086	FALSE	0.838209	0.874683
ENSG00000003987.13	925.038	-0.445361	0.133264	-3.34196	0.00083189	0.00673958	1245.67	-0.632346	0.268789	-2.35257	0.018644	0.376453	0.0790462	11.8453	2.36551	2.18197	TRUE	0.0359431	0.0669967
ENSG00000003989.16	1198.11	2.02853	0.244399	8.30008	1.04043e-16	1.1264e-13	725.659	0.826782	0.491766	1.68125	0.0927145	0.671428	0.144633	11.8494	8.30899	2.18189	TRUE	2.77173e-06	5.97772e-05
ENSG00000004059.10	4312.92	-0.155063	0.0870908	-1.78047	0.0749989	0.187723	5256.12	-0.118262	0.229829	-0.514564	0.606858	0.967413	0.0670747	11.4906	-0.54866	2.18957	FALSE	0.593739	0.667508
ENSG00000004139.13	955.412	-0.427662	0.0953634	-4.48455	7.30679e-06	0.000170061	1357.94	0.0354816	0.254992	0.139148	0.889333	0.991389	0.0743977	11.4777	-6.22524	2.18986	TRUE	5.37609e-05	0.000426323
ENSG00000004142.11	2528.66	-0.128801	0.0553523	-2.32693	0.0199692	0.0726078	3129.04	-0.0901985	0.229396	-0.3932	0.694171	0.973559	0.0665167	11.1978	-0.580339	2.19625	FALSE	0.573179	0.648839
ENSG00000004399.12	2129.66	-0.193307	0.116253	-1.66282	0.0963493	0.224116	2473.21	0.224709	0.306476	0.733203	0.463435	0.943674	0.0894458	11.4916	-4.6734	2.18955	TRUE	0.000604031	0.00259693
ENSG00000004455.16	1380.15	0.10981	0.0735265	1.49348	0.135312	0.2846	1479.04	0.297432	0.196578	1.51305	0.130267	0.739783	0.0573546	11.4778	-3.27126	2.18986	TRUE	0.00706344	0.0179072
ENSG00000004468.12	222.319	-0.46509	0.198986	-2.3373	0.0194235	0.0712224	232.549	0.0838929	0.744855	0.11263	0.910324	0.993013	0.216198	11.2427	-2.53926	2.1952	TRUE	0.0271144	0.0531562
ENSG00000004478.7	4583.59	0.350152	0.115729	3.02562	0.00248125	0.0154354	5142.27	0.579398	0.299274	1.93601	0.0528659	0.567922	0.087381	11.5111	-2.62353	2.18912	TRUE	0.0229086	0.0464045
ENSG00000004487.15	1917.75	0.0585111	0.0478506	1.22279	0.22141	0.396449	2347.94	0.137047	0.183373	0.747365	0.454843	0.942669	0.0532119	11.2315	-1.47591	2.19546	FALSE	0.167446	0.237838
ENSG00000004534.14	3988.42	0.394188	0.103926	3.79297	0.000148858	0.00182996	3644.98	0.297329	0.238448	1.24694	0.212421	0.834566	0.0698326	11.6509	1.38702	2.18608	FALSE	0.191398	0.265343
ENSG00000004660.14	5164.39	-0.219454	0.1424	-1.54111	0.123291	0.266931	6793.6	-0.0594147	0.308577	-0.192544	0.847316	0.98603	0.0905259	11.7308	-1.76788	2.18437	FALSE	0.103054	0.159478
ENSG00000004700.15	387.359	0.315575	0.156119	2.02137	0.0432412	0.126797	525.527	0.185371	0.312223	0.593713	0.552704	0.958924	0.0918482	11.86	1.4176	2.18167	FALSE	0.182042	0.254645
ENSG00000004766.15	1423.62	-0.283016	0.0927478	-3.05146	0.00227729	0.0144716	1886.5	-0.323415	0.244846	-1.32089	0.186537	0.811927	0.0714567	11.4902	0.565355	2.18958	FALSE	0.582703	0.657445
ENSG00000004776.11	649.281	-0.325487	0.176066	-1.84866	0.0645068	0.169508	525.922	-0.51835	0.382023	-1.35686	0.174827	0.79916	0.112068	11.7289	1.72095	2.18441	FALSE	0.111503	0.170162
ENSG00000004777.18	2394.01	-0.269591	0.10218	-2.6384	0.00832985	0.0381157	2659.69	0.11252	0.304362	0.369691	0.711612	0.973994	0.0886202	11.3843	-4.31179	2.19195	TRUE	0.00113874	0.00424375
ENSG00000004779.9	1968.42	-0.0832605	0.110354	-0.754483	0.450559	0.630872	2509.99	0.137705	0.260092	0.52945	0.596494	0.966404	0.0761146	11.6165	-2.90307	2.18682	TRUE	0.0136516	0.0304875
ENSG00000004799.7	2022.87	1.18646	0.234367	5.06241	4.13983e-07	1.74594e-05	1897.68	1.29185	0.720404	1.79323	0.0729364	0.627946	0.209649	11.3607	-0.502692	2.19249	FALSE	0.624783	0.694685
ENSG00000004809.13	46.2047	0.00193624	0.161349	0.0120003	0.990425	0.995539	49.0701	0.294349	0.312497	0.941927	0.34623	0.911097	0.0920414	11.9179	-3.17697	2.18048	TRUE	0.00802833	0.0198389
ENSG00000004838.13	98.8063	0.0922735	0.202661	0.45531	0.648886	0.787015	197.789	-0.660449	0.81039	-0.814977	0.415086	0.933852	0.235062	11.2125	3.20223	2.19591	TRUE	0.00823127	0.0202439
ENSG00000004846.16	3.40601	0.496485	0.296836	1.67259	0.0944081	0.221009	3.84306	-0.347308	0.91249	-0.380615	0.703489	0.973994	0.265549	11.3607	3.17754	2.19249	TRUE	0.00847422	0.0207368
ENSG00000004848.7	463.339	-0.0303509	0.154762	-0.196114	0.844521	0.911754	549.05	-0.377298	0.24072	-1.56737	0.117028	0.716476	0.0716653	12.4363	4.84121	2.17037	TRUE	0.000365241	0.00176204
ENSG00000004864.13	364.108	-0.335326	0.16284	-2.05924	0.0394715	0.11844	368.715	0.224119	0.434164	0.516209	0.605709	0.967261	0.126681	11.4805	-4.41616	2.1898	TRUE	0.000934544	0.00364645
ENSG00000004866.19	761.028	0.282115	0.0713319	3.95496	7.65476e-05	0.00109121	860.498	0.409742	0.222401	1.84236	0.0654227	0.604214	0.0647076	11.3505	-1.97236	2.19272	FALSE	0.0734265	0.120448
ENSG00000004897.11	1988.49	-0.137269	0.0723407	-1.89753	0.0577577	0.156809	2290.83	-0.404674	0.216877	-1.86591	0.0620533	0.59356	0.0631405	11.3793	4.23508	2.19207	TRUE	0.00129985	0.004709
ENSG00000004939.13	14.0704	-0.00312182	0.265827	-0.0117438	0.99063	0.995613	9.47286	0.541901	0.59423	0.911939	0.361801	0.916936	0.17416	11.6862	-3.12944	2.18532	TRUE	0.00895873	0.0216799
ENSG00000004948.13	6.03039	-0.134219	0.268163	-0.500515	0.616712	0.763084	6.66329	-1.34207	0.920061	-1.45868	0.144653	0.760837	0.267329	11.2891	4.51824	2.19413	TRUE	0.000819604	0.00328895
ENSG00000004961.14	526.214	-0.13982	0.0898979	-1.55532	0.11987	0.261889	673.026	-0.265569	0.283544	-0.936609	0.34896	0.912372	0.0824825	11.3425	1.52456	2.1929	FALSE	0.154755	0.222914
ENSG00000004975.11	829.586	0.0953898	0.0825329	1.15578	0.247772	0.427529	894.367	0.464936	0.212257	2.19044	0.0284926	0.450584	0.061982	11.5168	-5.96216	2.189	TRUE	7.80603e-05	0.00055947
ENSG00000005001.9	2.09032	-1.72542	0.672029	-2.56747	0.0102443	0.0444462	1.7296	-0.185353	1.77331	-0.104524	0.916754	0.993256	0.517534	11.4907	-2.97577	2.18957	TRUE	0.012078	0.0276472
ENSG00000005007.12	2887.07	0.106921	0.0744796	1.43557	0.151124	0.306255	3227.8	0.200331	0.239992	0.834741	0.403864	0.929878	0.069791	11.328	-1.33842	2.19323	FALSE	0.207002	0.282999
ENSG00000005020.12	988.089	-0.200969	0.116652	-1.72281	0.0849226	0.204995	1185.59	-0.308033	0.335534	-0.918038	0.358599	0.91655	0.0977569	11.4123	1.09521	2.19132	FALSE	0.295998	0.380243
ENSG00000005022.5	3673.3	-0.194034	0.0740761	-2.61939	0.00880871	0.0396807	4440.76	-0.228194	0.242057	-0.942729	0.345819	0.911097	0.0703774	11.3189	0.485379	2.19344	FALSE	0.636666	0.705386
ENSG00000005059.15	120.868	0.344106	0.165726	2.07635	0.0378613	0.114957	130.32	0.14179	0.480061	0.295359	0.76772	0.978033	0.139846	11.4065	1.4467	2.19145	FALSE	0.174898	0.246346
ENSG00000005073.5	2.28135	5.08645	0.492469	10.3285	5.23841e-25	2.83564e-21	0.305915	2.74409	3.31015	0.828992	0.407109	0.931083	0.957184	11.075	2.44714	2.19917	TRUE	0.0322741	0.0613128
ENSG00000005075.15	974.079	0.38392	0.100729	3.81142	0.000138171	0.00172271	976.737	0.427982	0.218435	1.95931	0.0500768	0.556628	0.0640801	11.7297	-0.687608	2.18439	FALSE	0.50507	0.586719
ENSG00000005100.12	780.956	-0.204645	0.0587571	-3.4829	0.000496014	0.00460349	933.458	-0.328429	0.195805	-1.67733	0.0934781	0.672597	0.0569142	11.3066	2.17493	2.19373	FALSE	0.0516811	0.0901358
ENSG00000005108.15	396.344	0.0186925	0.155253	0.1204	0.904167	0.947864	514.305	-0.842377	0.320357	-2.62949	0.00855123	0.271178	0.0941351	11.8071	9.14717	2.18277	TRUE	1.05198e-06	3.30377e-05
ENSG00000005156.11	855.62	-0.0394947	0.0624082	-0.632844	0.526835	0.693917	960.013	-0.265117	0.159599	-1.66114	0.0966847	0.678463	0.046611	11.5227	4.84053	2.18886	TRUE	0.000454238	0.00208654
ENSG00000005175.9	797.789	-0.0262912	0.0882867	-0.297794	0.765861	0.862945	1006.16	-0.236998	0.220732	-1.07369	0.282963	0.881332	0.0644993	11.5471	3.2668	2.18833	TRUE	0.00706816	0.0179164
ENSG00000005187.11	40.4399	0.537651	0.132478	4.05841	4.94076e-05	0.000767092	41.5902	0.0840543	0.351691	0.239001	0.811105	0.982423	0.102626	11.4847	4.41988	2.1897	TRUE	0.000927839	0.003626
ENSG00000005189.19	110.752	-0.14776	0.117479	-1.25775	0.208483	0.380797	130.084	-0.242302	0.282373	-0.858092	0.390841	0.927121	0.0825924	11.5925	1.14469	2.18734	FALSE	0.275421	0.358284
ENSG00000005194.14	1129.75	-0.350095	0.0736528	-4.75331	2.00109e-06	6.14357e-05	1463.47	-0.139228	0.271495	-0.512818	0.608078	0.967413	0.0788164	11.2503	-2.67543	2.19503	TRUE	0.0212133	0.0435354
ENSG00000005206.16	1961.88	-0.229694	0.0949413	-2.41932	0.0155495	0.0605989	2186.31	0.0136221	0.249257	0.0546506	0.956417	0.996002	0.072753	11.4957	-3.34441	2.18946	TRUE	0.00617407	0.0160758
ENSG00000005238.19	1147.39	-0.108661	0.0627272	-1.73228	0.0832237	0.202231	1273.18	0.0367011	0.200491	0.183056	0.854754	0.987345	0.0583109	11.3334	-2.49288	2.19311	TRUE	0.0293145	0.0566269
ENSG00000005243.9	142.86	0.822634	0.16793	4.89866	9.6493e-07	3.4364e-05	110.147	0.393337	0.374235	1.05104	0.293239	0.887195	0.109693	11.6905	3.91363	2.18523	TRUE	0.00216021	0.00698054
ENSG00000005249.12	3457.85	0.0228382	0.134028	0.170398	0.864697	0.924106	3796.3	-0.704645	0.280333	-2.5136	0.0119507	0.311381	0.0823359	11.7852	8.83555	2.18323	TRUE	1.52952e-06	4.10582e-05
ENSG00000005302.17	1161.18	0.00983946	0.0552481	0.178096	0.858648	0.920397	1333.02	-0.340588	0.183223	-1.85887	0.0630456	0.596401	0.0532607	11.3096	6.57948	2.19366	TRUE	3.47881e-05	0.000315786
ENSG00000005339.14	2276.54	0.119537	0.0826972	1.44548	0.148322	0.302218	2397.84	-0.00661615	0.233722	-0.0283078	0.977417	0.997277	0.0681164	11.4272	1.85203	2.19099	FALSE	0.0900145	0.14274
ENSG00000005379.15	6443.1	-0.389369	0.13311	-2.92517	0.0034427	0.0198079	9172.58	0.0684423	0.371267	0.184348	0.85374	0.987107	0.10823	11.4387	-4.22998	2.19073	TRUE	0.00129643	0.00469874
ENSG00000005381.7	62.6597	-0.40272	0.188264	-2.13912	0.0324259	0.102891	89.3117	-0.690954	0.393259	-1.757	0.0789184	0.63887	0.115508	11.7873	2.49536	2.18318	TRUE	0.0284689	0.055289
ENSG00000005421.8	19.2649	0.0654039	0.230522	0.283721	0.776624	0.869942	23.1614	0.46774	0.642782	0.727681	0.466809	0.944639	0.187382	11.439	-2.14715	2.19072	FALSE	0.0539935	0.0934805
ENSG00000005436.13	558.046	0.1206	0.0791462	1.52377	0.127567	0.273158	554.254	-0.385468	0.275195	-1.40071	0.161301	0.785831	0.0799458	11.2815	6.33014	2.1943	TRUE	4.99454e-05	0.000406087
ENSG00000005448.16	555.051	-0.0589753	0.106537	-0.553564	0.579877	0.735151	707.353	-0.0968444	0.254163	-0.381032	0.70318	0.973994	0.0743557	11.6015	0.509296	2.18714	FALSE	0.620092	0.690449
ENSG00000005469.11	381.665	-0.120635	0.0815328	-1.47959	0.138984	0.289615	429.186	-0.685917	0.265319	-2.58525	0.00973075	0.285421	0.0771454	11.3216	7.32749	2.19338	TRUE	1.26823e-05	0.000157108
ENSG00000005471.15	21.549	0.177479	0.203807	0.870821	0.383852	0.569249	26.634	-0.478381	0.526906	-0.907905	0.363928	0.918546	0.153845	11.5113	4.26312	2.18912	TRUE	0.00120749	0.00444758
ENSG00000005483.20	2625	-0.0353051	0.0806542	-0.437735	0.661579	0.79568	2914.75	-0.0267089	0.173239	-0.154174	0.877472	0.989821	0.0508367	11.744	-0.169094	2.18409	FALSE	0.8686	0.898883
ENSG00000005486.16	7059.88	-0.0963632	0.100204	-0.961665	0.336218	0.522539	8690.44	0.0317858	0.201703	0.157587	0.874782	0.98961	0.0593219	11.8487	-2.16023	2.1819	FALSE	0.051969	0.0905573
ENSG00000005513.9	3069.65	0.113032	0.197451	0.572458	0.567012	0.725153	2835.03	0.777057	0.38951	1.99496	0.0460473	0.542313	0.114643	11.8843	-5.79211	2.18117	TRUE	8.91171e-05	0.000615797
ENSG00000005700.14	1539.63	-0.104084	0.0825349	-1.26109	0.207277	0.379144	1790.21	-0.496178	0.235422	-2.10761	0.0350646	0.489003	0.0686001	11.4193	5.71566	2.19116	TRUE	0.00011701	0.000748838
ENSG00000005801.16	919.573	0.0547796	0.0740465	0.7398	0.459421	0.638355	926.979	-0.0688904	0.237358	-0.290238	0.771634	0.978124	0.0690305	11.3315	1.79153	2.19315	FALSE	0.0999265	0.155393
ENSG00000005810.17	5906.19	-0.407676	0.123949	-3.28905	0.00100527	0.00779425	9090.2	-0.519129	0.348459	-1.48978	0.136281	0.749064	0.101566	11.4318	1.09735	2.19088	FALSE	0.295066	0.379197
ENSG00000005812.10	2013.18	0.24057	0.0841721	2.85807	0.00426224	0.0232037	2036.9	-0.409292	0.307715	-1.3301	0.183485	0.809286	0.0893394	11.2545	7.27407	2.19493	TRUE	1.40497e-05	0.000167902
ENSG00000005844.17	73.5541	0.677089	0.19961	3.39206	0.000693703	0.00589502	67.5527	0.606858	0.449621	1.34971	0.177109	0.802426	0.131748	11.6757	0.53307	2.18554	FALSE	0.603984	0.676448
ENSG00000005882.11	2702.39	-0.210653	0.0795169	-2.64916	0.00806927	0.0372328	3295.88	-0.204	0.180386	-1.13091	0.258093	0.867019	0.0528457	11.666	-0.125881	2.18575	FALSE	0.901969	0.925009
ENSG00000005884.17	972.904	-0.254744	0.114243	-2.22985	0.0257572	0.0872241	1112.34	-0.0190164	0.2849	-0.0667477	0.946783	0.994686	0.0832547	11.5499	-2.83141	2.18827	TRUE	0.0156441	0.0340157
ENSG00000005889.15	629.201	0.354061	0.0974985	3.63145	0.000281834	0.00300958	637.925	-0.163525	0.321994	-0.507852	0.611557	0.968032	0.0936048	11.3122	5.52948	2.1936	TRUE	0.000160997	0.000951223
ENSG00000005893.15	6318.13	0.379527	0.191397	1.98293	0.0473753	0.135533	5625.62	0.298273	0.521916	0.571496	0.567663	0.961409	0.152215	11.4592	0.53381	2.19027	FALSE	0.603674	0.676171
ENSG00000005961.17	154.649	-0.145239	0.151059	-0.961475	0.336313	0.522628	162.29	0.296045	0.488105	0.606518	0.544171	0.957982	0.141938	11.3262	-3.10899	2.19328	TRUE	0.00962614	0.0229751
ENSG00000005981.12	93.8954	0.294178	0.137423	2.14068	0.0323	0.102639	105.448	-0.144328	0.406164	-0.355345	0.722331	0.974508	0.118277	11.3904	3.70744	2.19182	TRUE	0.00326222	0.00968697
ENSG00000006007.11	3048.49	-0.100544	0.0663938	-1.51436	0.129933	0.276783	3716.76	-0.104913	0.170243	-0.616253	0.537727	0.957758	0.0497166	11.5199	0.0878702	2.18893	FALSE	0.931489	0.948117
ENSG00000006015.17	1724.83	-0.0526192	0.129833	-0.405282	0.68527	0.811437	2086.63	0.116266	0.281232	0.413417	0.679301	0.973559	0.0825049	11.7314	-2.04697	2.18436	FALSE	0.0637387	0.107178
ENSG00000006016.10	1074.01	0.235382	0.17657	1.33308	0.182506	0.347905	1133.02	0.0102089	0.385718	0.0264673	0.978885	0.997481	0.113128	11.719	1.99043	2.18462	FALSE	0.0703852	0.116448
ENSG00000006025.11	908.739	0.0759639	0.111289	0.682585	0.494869	0.668425	883.348	0.30815	0.322944	0.954192	0.339987	0.910717	0.0940736	11.4051	-2.46813	2.19149	TRUE	0.030527	0.0584879
ENSG00000006042.11	1118.14	-0.0460967	0.237506	-0.194086	0.846108	0.912588	1005	1.24595	0.622665	2.001	0.0453929	0.54057	0.181748	11.4971	-7.10898	2.18943	TRUE	1.55395e-05	0.00017972
ENSG00000006047.12	111.553	-0.455034	0.173849	-2.6174	0.00886021	0.0398575	117.985	0.0545927	0.648642	0.0841645	0.932926	0.994383	0.188279	11.2443	-2.70676	2.19517	TRUE	0.0200564	0.0416125
ENSG00000006062.13	375.774	0.0693293	0.0979336	0.707922	0.478994	0.6556	454.644	0.246979	0.257102	0.960625	0.336741	0.910147	0.0750427	11.4958	-2.36731	2.18946	TRUE	0.036419	0.0677385
ENSG00000006071.12	1872.64	-0.515628	0.143957	-3.58181	0.000341226	0.00346171	2420.08	-0.0103139	0.473003	-0.0218051	0.982603	0.998443	0.137514	11.3154	-3.67465	2.19352	TRUE	0.00349519	0.0102435
ENSG00000006116.3	2536.04	-0.376417	0.168162	-2.23841	0.0251941	0.0859898	3460.03	-0.138017	0.334798	-0.41224	0.680163	0.973559	0.0985055	11.8679	-2.42017	2.18151	TRUE	0.0325133	0.0616724
ENSG00000006118.14	4363.83	-0.172252	0.105749	-1.62888	0.103339	0.235285	5448.64	0.145366	0.332347	0.437393	0.661827	0.972382	0.0966845	11.3449	-3.28509	2.19285	TRUE	0.00698981	0.017764
ENSG00000006125.16	10254.4	-0.214715	0.0752963	-2.8516	0.00434999	0.0235354	13525.9	-0.0994965	0.248578	-0.400263	0.688963	0.973559	0.0722629	11.3124	-1.59443	2.19359	FALSE	0.138377	0.203352
ENSG00000006128.11	565.047	-0.738921	0.277287	-2.66483	0.00770276	0.0359554	1159.3	-1.02861	0.774884	-1.32743	0.184365	0.809967	0.225882	11.437	1.28246	2.19077	FALSE	0.225064	0.303409
ENSG00000006194.9	990.233	0.120836	0.0497547	2.42864	0.0151557	0.0594558	1111.81	0.174048	0.173134	1.00528	0.314763	0.899558	0.0502959	11.281	-1.05797	2.19431	FALSE	0.312198	0.397529
ENSG00000006210.6	3669.68	-0.474727	0.123731	-3.83675	0.000124671	0.00159291	5666.27	-0.153142	0.288829	-0.530215	0.595963	0.966274	0.0845467	11.6286	-3.80364	2.18656	TRUE	0.00265376	0.00820598
ENSG00000006282.20	2046.62	-0.0579651	0.0996809	-0.581507	0.560899	0.720231	2385.98	0.31206	0.328909	0.948774	0.342736	0.911075	0.0956162	11.3127	-3.8699	2.19358	TRUE	0.00247851	0.00778366
ENSG00000006283.17	1237.67	-0.559807	0.173538	-3.22586	0.00125596	0.00922277	1716.4	-0.0820898	0.586733	-0.13991	0.888731	0.991221	0.170511	11.2978	-2.80168	2.19393	TRUE	0.0168308	0.0360337
ENSG00000006327.13	47.1411	1.29377	0.247608	5.22507	1.74092e-07	8.82111e-06	85.4742	2.85765	0.77209	3.70119	0.000214593	0.0387487	0.22464	11.3504	-6.96172	2.19272	TRUE	2.02682e-05	0.000217195
ENSG00000006377.10	77.8469	-0.143954	0.203524	-0.707306	0.479376	0.655951	110.164	-0.514622	0.588626	-0.874276	0.381968	0.924652	0.171477	11.4078	2.16162	2.19142	FALSE	0.0526979	0.0915961
ENSG00000006432.15	2165.07	-0.566492	0.15152	-3.73872	0.00018496	0.00216949	2912.83	-0.441109	0.383483	-1.15027	0.250033	0.861557	0.112024	11.5338	-1.11925	2.18862	FALSE	0.2858	0.369193
ENSG00000006451.7	1522.98	-0.00635757	0.0627079	-0.101384	0.919246	0.956193	1713.03	-0.149202	0.201521	-0.740378	0.459071	0.943209	0.0586058	11.3298	2.43737	2.19319	TRUE	0.0323909	0.0615055
ENSG00000006453.13	52.3743	0.758913	0.15277	4.96767	6.77611e-07	2.55909e-05	51.3611	0.45334	0.393855	1.15103	0.249719	0.861557	0.115005	11.5142	2.65705	2.18905	TRUE	0.0215505	0.0441174
ENSG00000006459.10	584.319	0.128915	0.10602	1.21596	0.224001	0.399305	695.99	0.0432161	0.188782	0.228921	0.81893	0.982839	0.055803	12.0893	1.53574	2.17703	FALSE	0.15035	0.217709
ENSG00000006468.13	1532.44	-0.737312	0.22802	-3.23354	0.00122265	0.00904976	1404.24	-1.0384	0.296918	-3.49725	0.000470077	0.063993	0.0895169	13.0713	3.36345	2.15917	TRUE	0.00505238	0.0136871
ENSG00000006530.15	1669.16	-0.193794	0.0601949	-3.21945	0.00128437	0.00939078	1983.98	-0.285052	0.183671	-1.55197	0.12067	0.723431	0.0534576	11.3661	1.70711	2.19237	FALSE	0.114942	0.174599
ENSG00000006534.15	126.438	0.180383	0.135535	1.3309	0.183223	0.348842	115.695	0.270191	0.371562	0.727176	0.467118	0.944639	0.108353	11.4543	-0.828842	2.19038	FALSE	0.424129	0.50984
ENSG00000006555.10	27.0108	0.224081	0.194873	1.14988	0.250193	0.430563	35.4007	-0.936096	0.628672	-1.48901	0.136486	0.749064	0.182818	11.3273	6.34606	2.19325	TRUE	4.7941e-05	0.000393802
ENSG00000006576.16	766.874	0.0691316	0.0997963	0.692727	0.488481	0.663434	780.017	-0.710428	0.366337	-1.93927	0.0524679	0.567922	0.106354	11.2524	7.32983	2.19498	TRUE	1.30865e-05	0.000160054
ENSG00000006606.8	8.33141	3.84899	0.751172	5.12398	2.99157e-07	1.33834e-05	1.80314	2.2463	1.62493	1.3824	0.166849	0.791633	0.476725	11.7334	3.36188	2.18432	TRUE	0.00582282	0.0153382
ENSG00000006607.13	879.266	-0.237	0.112952	-2.09824	0.0358836	0.110638	1043.65	0.296595	0.205995	1.43982	0.149918	0.768808	0.0608253	12.0375	-8.77259	2.17806	TRUE	1.41322e-06	3.93146e-05
ENSG00000006611.15	227.701	0.181571	0.270403	0.671482	0.501914	0.674458	221.776	1.2238	0.597011	2.04987	0.0403771	0.518919	0.175041	11.7036	-5.95418	2.18495	TRUE	7.394e-05	0.000538764
ENSG00000006625.17	1249.61	0.1003	0.110537	0.907384	0.364204	0.549929	1473.2	-0.0661393	0.334615	-0.197658	0.843313	0.985638	0.0974025	11.372	1.70878	2.19223	FALSE	0.114611	0.174145
ENSG00000006634.7	160.825	0.218047	0.0977983	2.22956	0.0257767	0.0872631	176.5	0.0724078	0.239828	0.301915	0.762717	0.977663	0.0701124	11.5689	2.07723	2.18785	FALSE	0.0607673	0.102979
ENSG00000006638.11	25.1877	0.24795	0.18812	1.31804	0.187491	0.354021	23.2019	0.399637	0.526411	0.759172	0.44775	0.942473	0.153447	11.4359	-0.988526	2.19079	FALSE	0.343349	0.429859
ENSG00000006652.13	1609.72	0.461444	0.10326	4.46876	7.8675e-06	0.00017995	1787.17	0.440928	0.383677	1.14922	0.250466	0.861557	0.111373	11.2463	0.184208	2.19512	FALSE	0.85713	0.890324
ENSG00000006659.12	2.62145	-0.0248147	0.338117	-0.0733909	0.941495	0.968144	3.3937	0.0691387	0.907268	0.0762054	0.939256	0.994388	0.264689	11.4744	-0.354958	2.18993	FALSE	0.72906	0.78485
ENSG00000006695.10	235.649	-0.316802	0.0794514	-3.98737	6.68091e-05	0.000980484	323.717	-0.142174	0.232172	-0.612368	0.540294	0.957758	0.0676232	11.3994	-2.58236	2.19161	TRUE	0.0248531	0.0495476
ENSG00000006704.10	494.272	0.179435	0.0731146	2.45416	0.0141214	0.0564487	563.888	0.376379	0.232834	1.61652	0.105983	0.697133	0.0677212	11.3359	-2.90816	2.19305	TRUE	0.0138369	0.0308223
ENSG00000006712.14	1750.56	0.076377	0.0828494	0.921878	0.356592	0.542547	1913.25	0.533933	0.189869	2.81212	0.00492166	0.204658	0.0556073	11.6524	-8.22834	2.18604	TRUE	3.42231e-06	6.7591e-05
ENSG00000006715.15	3181.84	-0.284862	0.0801936	-3.55218	0.000382053	0.00377394	4109.4	-0.371809	0.200944	-1.85031	0.0642683	0.60041	0.0587138	11.5447	1.48085	2.18838	FALSE	0.165414	0.235358
ENSG00000006740.16	2491.65	-0.378782	0.123384	-3.06994	0.00214101	0.0138223	3503.73	-0.190335	0.288491	-0.659761	0.509407	0.954532	0.0844437	11.6265	-2.23163	2.1866	TRUE	0.046152	0.0821609
ENSG00000006744.18	1536.12	-0.119634	0.0556499	-2.14976	0.0315744	0.101025	1816.38	-0.181707	0.172005	-1.0564	0.290783	0.886111	0.0500518	11.3567	1.24018	2.19258	FALSE	0.23992	0.319831
ENSG00000006747.14	225.667	1.72221	0.28115	6.12562	9.03329e-10	1.13279e-07	266.68	1.40098	0.787329	1.77941	0.0751734	0.631564	0.229501	11.4352	1.39972	2.19081	FALSE	0.188138	0.261743
ENSG00000006756.15	316.905	-0.0797566	0.108984	-0.731816	0.464281	0.642515	316.365	-0.311098	0.35393	-0.878982	0.379411	0.923433	0.102913	11.3229	2.24793	2.19335	TRUE	0.0454069	0.0810389
ENSG00000006757.11	430.791	0.036298	0.0833922	0.435269	0.663367	0.796706	502.615	-0.0933991	0.190242	-0.490948	0.623463	0.97053	0.055724	11.6585	2.32749	2.18591	TRUE	0.0388228	0.0713878
ENSG00000006788.12	5.42352	-0.0752919	0.344915	-0.218291	0.827202	0.901174	8.21399	0.00750555	0.82613	0.0090852	0.992751	0.999357	0.24166	11.5967	-0.34262	2.18725	FALSE	0.738014	0.792289
ENSG00000006831.9	3432.31	0.502291	0.163623	3.06981	0.00214193	0.0138223	3307.2	0.854195	0.297879	2.86759	0.00413612	0.191625	0.0879635	12.0412	-4.00057	2.17799	TRUE	0.00174831	0.00594145
ENSG00000006837.11	181.018	0.0264839	0.0651362	0.406593	0.684307	0.810934	214.611	0.0902554	0.190755	0.473148	0.636108	0.971349	0.055558	11.3977	-1.14784	2.19165	FALSE	0.274558	0.357441
ENSG00000007001.12	119.212	0.378033	0.12618	2.99597	0.00273572	0.0166299	121.465	-0.0862001	0.33525	-0.257122	0.797084	0.980341	0.0978271	11.4839	4.74544	2.18972	TRUE	0.000536713	0.00237612
ENSG00000007038.10	4.91434	-0.508784	0.407593	-1.24826	0.211934	0.385136	6.85157	0.364161	1.25056	0.291199	0.770899	0.978124	0.363944	11.362	-2.39857	2.19246	TRUE	0.0346633	0.0650507
ENSG00000007047.14	1966.45	-0.205659	0.0879935	-2.33721	0.0194283	0.0712266	2559.25	-0.0758343	0.279609	-0.271216	0.786225	0.97896	0.0813287	11.3374	-1.5963	2.19302	FALSE	0.1379	0.202767
ENSG00000007062.11	208.518	0.0312331	0.134628	0.231995	0.816542	0.8943	258.453	-0.737095	0.385232	-1.91338	0.0556993	0.577554	0.112247	11.4167	6.845	2.19122	TRUE	2.30372e-05	0.000236709
ENSG00000007080.10	1852	0.054806	0.104966	0.52213	0.60158	0.751803	2146.04	0.104786	0.321168	0.326266	0.744223	0.976129	0.0934718	11.3641	-0.534708	2.19241	FALSE	0.603157	0.675848
ENSG00000007129.17	16.3935	1.07823	0.254918	4.22974	2.33963e-05	0.000423809	17.1926	1.11191	0.555595	2.00129	0.045361	0.540453	0.162963	11.7223	-0.206623	2.18455	FALSE	0.83985	0.876309
ENSG00000007168.12	11180.1	-0.44213	0.0986025	-4.48396	7.32687e-06	0.000170221	14866	-0.421718	0.290964	-1.44938	0.147231	0.763594	0.0847328	11.3916	-0.2409	2.19179	FALSE	0.813914	0.855046
ENSG00000007171.16	232.314	-0.475516	0.15928	-2.98541	0.00283195	0.0171124	318.555	-0.326502	0.475666	-0.686411	0.492454	0.950239	0.138492	11.3823	-1.07598	2.192	FALSE	0.304216	0.388858
ENSG00000007174.17	253.672	-0.508397	0.166887	-3.04636	0.00231634	0.014665	474.035	-0.554032	0.525386	-1.05452	0.291644	0.886531	0.152838	11.3438	0.29858	2.19287	FALSE	0.770659	0.819565
ENSG00000007202.14	3806.49	-0.291241	0.0926621	-3.14304	0.00167202	0.0114496	4978.65	-0.0176566	0.300076	-0.0588404	0.953079	0.995273	0.0872576	11.3248	-3.13536	2.19331	TRUE	0.00917905	0.022095
ENSG00000007237.18	14335.1	-0.627039	0.113813	-5.50935	3.60152e-08	2.40193e-06	19472.4	-0.449571	0.264438	-1.7001	0.0891114	0.663934	0.0774167	11.6346	-2.29236	2.18643	TRUE	0.041392	0.0752175
ENSG00000007255.10	312.661	-0.0895795	0.135279	-0.662182	0.507855	0.678819	334.161	0.115302	0.244544	0.471498	0.637285	0.971349	0.0722365	12.0563	-2.83626	2.17768	TRUE	0.0149403	0.0327671
ENSG00000007264.14	1742.95	-0.123518	0.151689	-0.814286	0.415481	0.599549	2311.02	0.0951679	0.388941	0.244684	0.806701	0.981359	0.113584	11.5199	-1.92533	2.18893	FALSE	0.0792258	0.128354
ENSG00000007312.12	9.20993	0.633282	0.23021	2.75089	0.00594338	0.0297664	7.82762	0.284201	0.549333	0.517357	0.604907	0.967261	0.160707	11.6012	2.17216	2.18715	FALSE	0.0513458	0.0896578
ENSG00000007314.11	6.52474	0.0621526	0.302738	0.205302	0.837336	0.907405	7.79745	0.880153	0.719666	1.223	0.221329	0.844166	0.210559	11.6059	-3.8849	2.18705	TRUE	0.002304	0.00734553
ENSG00000007341.18	310.192	0.0854995	0.0739026	1.15692	0.247304	0.427022	325.314	0.220965	0.201169	1.0984	0.272029	0.87428	0.0586723	11.4608	-2.30884	2.19024	TRUE	0.0405009	0.0739282
ENSG00000007350.16	9.47087	0.511739	0.393019	1.30207	0.192892	0.361238	8.61337	0.143404	0.874978	0.163895	0.869814	0.989267	0.256474	11.6919	1.43614	2.1852	FALSE	0.177174	0.249027
ENSG00000007372.20	1155.63	0.521498	0.187047	2.78806	0.0053025	0.0273808	942.296	0.449228	0.434212	1.03458	0.300864	0.891218	0.127123	11.6357	0.568509	2.1864	FALSE	0.580496	0.655322
ENSG00000007376.7	728.896	-0.0173258	0.100425	-0.172525	0.863025	0.923017	869.759	0.00145776	0.362191	0.00402482	0.996789	0.999646	0.105172	11.2615	-0.178598	2.19477	FALSE	0.861426	0.893286
ENSG00000007384.15	377.65	0.475934	0.137047	3.47278	0.000515102	0.00472209	409.609	0.862407	0.324653	2.6564	0.00789803	0.259985	0.0949951	11.6102	-4.06835	2.18695	TRUE	0.00166483	0.00571755
ENSG00000007392.16	2990.9	0.0423659	0.0847078	0.500142	0.616975	0.763206	3018.37	0.0323988	0.231388	0.140019	0.888645	0.991221	0.0674812	11.4576	0.147701	2.19031	FALSE	0.885146	0.911914
ENSG00000007402.11	680.409	-0.363955	0.123613	-2.9443	0.00323682	0.0189455	881.797	-0.189753	0.255404	-0.742953	0.45751	0.943209	0.0750457	11.8049	-2.32128	2.18281	TRUE	0.0390051	0.0716535
ENSG00000007516.13	6200.33	-0.244591	0.173313	-1.41127	0.158165	0.315679	7772.63	0.118165	0.442415	0.267091	0.789399	0.979458	0.129213	11.5246	-2.80742	2.18882	TRUE	0.0163752	0.035253
ENSG00000007520.3	1165.3	0.077302	0.110223	0.701321	0.483103	0.658995	1343.84	0.25521	0.197369	1.29306	0.19599	0.818695	0.0583265	12.0769	-3.05022	2.17727	TRUE	0.0100146	0.0236975
ENSG00000007541.16	1951.82	-0.166249	0.0875909	-1.89801	0.0576945	0.156688	2286.16	0.177434	0.293531	0.604481	0.545524	0.957982	0.0853134	11.3031	-4.02847	2.1938	TRUE	0.00188286	0.00628969
ENSG00000007545.15	1010.09	-0.123709	0.106442	-1.16223	0.245144	0.424596	1085.42	0.0129006	0.193742	0.0665866	0.946911	0.994696	0.0572123	12.0416	-2.38777	2.17798	TRUE	0.0342087	0.064357
ENSG00000007866.18	117.495	0.758785	0.226967	3.34316	0.000828304	0.00671554	98.4295	1.01687	0.390858	2.60163	0.00927818	0.278503	0.115721	12.1662	-2.23022	2.17552	TRUE	0.0453061	0.080886
ENSG00000007908.15	36.9809	0.669838	0.508884	1.31629	0.188078	0.354758	51.4574	0.838333	1.37827	0.608249	0.543022	0.957982	0.402024	11.4655	-0.419117	2.19013	FALSE	0.682875	0.744831
ENSG00000007923.15	1541.82	-0.330476	0.0845738	-3.90755	9.32382e-05	0.00127614	2039.26	0.0329095	0.27228	0.120866	0.903797	0.992779	0.0791818	11.3286	-4.58926	2.19322	TRUE	0.000721569	0.00298341
ENSG00000007933.12	40.1513	0.815875	0.214697	3.80012	0.000144629	0.0017886	43.0233	0.0646166	0.519565	0.124367	0.901025	0.99263	0.151943	11.5844	4.94436	2.18751	TRUE	0.000376964	0.00180291
ENSG00000007944.14	585.324	0.102119	0.114852	0.889132	0.373932	0.559288	674.299	0.620735	0.248978	2.49313	0.0126621	0.317244	0.0730407	11.7302	-7.10037	2.18438	TRUE	1.41062e-05	0.000168264
ENSG00000007952.17	49.2481	0.654826	0.182774	3.58271	0.000340052	0.00345748	31.8822	-0.819274	0.487372	-1.681	0.0927622	0.671428	0.142206	11.4804	10.3659	2.1898	TRUE	3.57181e-07	1.80323e-05
ENSG00000007968.6	8.30477	-0.00637341	0.188309	-0.0338456	0.973	0.985812	9.58352	-0.155453	0.610962	-0.25444	0.799156	0.980552	0.177654	11.3235	0.83916	2.19334	FALSE	0.418743	0.504377
ENSG00000008018.8	2058.02	0.256396	0.0803801	3.18979	0.00142375	0.0101388	2237.61	0.264604	0.193564	1.36701	0.171622	0.797075	0.0566135	11.5902	-0.14499	2.18739	FALSE	0.88721	0.913338
ENSG00000008056.12	13142.6	-0.167922	0.155726	-1.07832	0.28089	0.465009	16556.5	0.347298	0.452345	0.767772	0.442622	0.941717	0.131766	11.4043	-3.91012	2.1915	TRUE	0.00227572	0.00727413
ENSG00000008083.13	902.161	0.0650144	0.0907319	0.716555	0.473649	0.650856	934.597	-0.145415	0.192228	-0.756473	0.449366	0.942538	0.0564343	11.765	3.72875	2.18365	TRUE	0.00297633	0.00900412
ENSG00000008086.11	3277.19	-0.449507	0.125948	-3.56899	0.000358361	0.00359124	4875.84	-0.446068	0.290778	-1.53405	0.125018	0.731527	0.0851432	11.6428	-0.0403904	2.18625	FALSE	0.968466	0.976789
ENSG00000008118.9	2129.11	-0.142925	0.172928	-0.8265	0.408521	0.592741	3105.3	0.109762	0.283059	0.387771	0.698185	0.973559	0.0840254	12.2937	-3.00728	2.17305	TRUE	0.01066	0.0249574
ENSG00000008128.22	622.79	0.490137	0.156899	3.12391	0.00178464	0.0119883	502.874	1.07513	0.441976	2.43256	0.0149927	0.342992	0.128818	11.4301	-4.54124	2.19092	TRUE	0.000764421	0.00312165
ENSG00000008130.15	1380.25	0.163254	0.0582232	2.80393	0.00504838	0.0263824	1450.03	0.0511381	0.1732	0.295255	0.767799	0.978033	0.0504312	11.3853	2.22315	2.19193	TRUE	0.0473172	0.0837742
ENSG00000008197.4	3.68638	0.722978	0.407254	1.77525	0.0758566	0.18933	3.51082	-0.957507	1.21355	-0.789011	0.430106	0.939055	0.353345	11.384	4.75594	2.19196	TRUE	0.000540307	0.00238532
ENSG00000008226.19	101.71	0.700655	0.208724	3.35686	0.000788342	0.00646098	147.171	-0.21543	0.69658	-0.309268	0.757117	0.976812	0.202469	11.3057	4.52456	2.19375	TRUE	0.000808013	0.0032534
ENSG00000008256.15	1749.94	-0.00442556	0.0794583	-0.0556967	0.955583	0.976049	2124.32	-0.132063	0.267014	-0.494594	0.620887	0.969942	0.0776036	11.3015	1.64474	2.19384	FALSE	0.127526	0.190095
ENSG00000008277.14	3985	-0.348091	0.121413	-2.86701	0.00414375	0.0226918	5012.07	-0.667684	0.264457	-2.52474	0.0115785	0.308387	0.07757	11.7232	4.12006	2.18453	TRUE	0.00149034	0.00525015
ENSG00000008282.8	1279.2	0.334168	0.157381	2.12331	0.0337278	0.105809	1134.18	0.172621	0.529936	0.325739	0.744622	0.976129	0.154014	11.3002	1.04892	2.19387	FALSE	0.316132	0.401695
ENSG00000008283.15	1758.84	-0.315488	0.133898	-2.35619	0.0184635	0.0687781	2269.22	-0.309626	0.236177	-1.31099	0.18986	0.816257	0.0698437	12.1105	-0.0839358	2.17661	FALSE	0.934479	0.950288
ENSG00000008294.20	6026.15	0.105511	0.0982872	1.0735	0.283047	0.467335	6760.58	-0.239283	0.273272	-0.87562	0.381236	0.924562	0.0796681	11.4415	4.32788	2.19067	TRUE	0.00109523	0.00411706
ENSG00000008300.15	1965.49	-0.206256	0.129268	-1.59557	0.110584	0.247224	2420.5	0.0252037	0.401725	0.0627387	0.949975	0.995273	0.116888	11.3528	-1.98018	2.19267	FALSE	0.0724383	0.119122
ENSG00000008311.14	396.36	0.358361	0.214865	1.66784	0.0953477	0.222471	511.907	0.810241	0.530625	1.52696	0.126772	0.733857	0.155098	11.5609	-2.91351	2.18803	TRUE	0.013453	0.0301131
ENSG00000008323.15	3.52898	-0.682018	0.297553	-2.29209	0.0219005	0.0776198	4.33944	0.48842	0.920508	0.530598	0.595697	0.966193	0.267855	11.3561	-4.36967	2.19259	TRUE	0.00103779	0.00395101
ENSG00000008324.10	639.107	0.301788	0.113794	2.65206	0.00800023	0.036972	680.493	0.226456	0.275237	0.822769	0.410639	0.932483	0.0804919	11.585	0.935885	2.1875	FALSE	0.368432	0.454885
ENSG00000008382.15	700.755	-0.311879	0.102689	-3.03711	0.00238855	0.0149822	860.871	0.0613905	0.339703	0.180718	0.856589	0.987454	0.0987507	11.3111	-3.77992	2.19362	TRUE	0.00290377	0.00883297
ENSG00000008394.12	1442.7	0.720476	0.183755	3.92086	8.82333e-05	0.0012205	1303.75	0.514385	0.562004	0.915269	0.36005	0.916618	0.163565	11.3644	1.25999	2.19241	FALSE	0.232932	0.312159
ENSG00000008405.11	621.199	0.456847	0.118502	3.85519	0.00011564	0.0015105	614.155	-0.0354226	0.372007	-0.0952204	0.92414	0.993839	0.108224	11.3457	4.54861	2.19283	TRUE	0.000769268	0.00313213
ENSG00000008438.4	5.6803	-0.348285	0.32593	-1.06859	0.285255	0.469655	5.0441	-0.152785	0.934736	-0.163453	0.870162	0.989267	0.272347	11.4148	-0.717835	2.19127	FALSE	0.487291	0.57022
ENSG00000008441.16	6326.63	-0.214099	0.0958014	-2.23482	0.025429	0.0864418	6846.98	-0.0625802	0.260704	-0.240043	0.810297	0.982293	0.0760365	11.4611	-1.99271	2.19023	FALSE	0.0706521	0.116775
ENSG00000008513.14	814.327	-0.0315043	0.093141	-0.338243	0.73518	0.843474	1098.39	0.247387	0.308994	0.800622	0.42335	0.935695	0.0898201	11.3094	-3.105	2.19366	TRUE	0.00971163	0.0231414
ENSG00000008516.16	35.2212	0.557093	0.17921	3.1086	0.00187974	0.012503	31.155	-0.00911449	0.479059	-0.0190258	0.984821	0.99858	0.139773	11.478	4.0509	2.18985	TRUE	0.00175634	0.00596431
ENSG00000008517.16	147.402	0.772642	0.228991	3.37411	0.000740541	0.00618463	124.202	1.16812	0.560101	2.08555	0.0370196	0.499967	0.163753	11.5719	-2.41507	2.18779	TRUE	0.033297	0.0628883
ENSG00000008710.18	14431.5	-0.606263	0.149707	-4.04967	5.12894e-05	0.000788745	18224.7	0.0262653	0.428892	0.0612399	0.951168	0.995273	0.124966	11.4157	-5.06162	2.19125	TRUE	0.000325694	0.00161337
ENSG00000008735.13	9326.03	-0.266808	0.105971	-2.51776	0.0118105	0.0494702	12063.1	0.0284511	0.34284	0.0829865	0.933862	0.994383	0.0996941	11.3254	-2.96165	2.19329	TRUE	0.0125699	0.0285233
ENSG00000008838.18	2023.26	-0.169407	0.0761216	-2.22548	0.0260493	0.0879293	2365.6	0.0762505	0.288511	0.26429	0.791557	0.979458	0.0837307	11.2367	-2.9339	2.19534	TRUE	0.0133183	0.0298803
ENSG00000008853.16	4427.75	-0.500438	0.132989	-3.76301	0.000167878	0.00201497	6255.41	-0.283175	0.30144	-0.939406	0.347522	0.911393	0.0883116	11.6671	-2.46019	2.18573	TRUE	0.0305402	0.0585064
ENSG00000008869.11	1323.08	-0.189073	0.0845442	-2.23638	0.0253271	0.0862533	1761.81	-0.173924	0.247715	-0.702115	0.482607	0.947862	0.072147	11.3973	-0.209966	2.19166	FALSE	0.837401	0.874038
ENSG00000008952.16	6576.2	0.0731997	0.0551058	1.32835	0.184063	0.349928	6773.86	-0.258225	0.248487	-1.03919	0.298716	0.889528	0.0720028	11.167	4.60294	2.19698	TRUE	0.000732077	0.00301948
ENSG00000008988.9	7131.99	0.349179	0.109361	3.19291	0.00140847	0.0100628	7730.96	0.562115	0.246211	2.28306	0.0224266	0.412971	0.0721456	11.6764	-2.95149	2.18553	TRUE	0.0124311	0.0282985
ENSG00000009307.15	10842.1	0.0180098	0.0525081	0.342991	0.731605	0.841424	12418.8	-0.175692	0.193884	-0.90617	0.364846	0.918546	0.0562845	11.2494	3.44148	2.19505	TRUE	0.00533908	0.0143131
ENSG00000009335.17	1820.7	-0.263279	0.0755487	-3.4849	0.000492327	0.00457519	2472.82	-0.236528	0.202739	-1.16666	0.243346	0.859939	0.0591475	11.4743	-0.452287	2.18994	FALSE	0.659493	0.724747
ENSG00000009413.15	1279.57	-0.0547359	0.10914	-0.501521	0.616005	0.762586	1564.28	-0.205355	0.168645	-1.21767	0.223349	0.846198	0.0502277	12.4558	2.99872	2.17	TRUE	0.0106953	0.0250178
ENSG00000009694.13	539.248	-0.593456	0.212321	-2.79508	0.00518862	0.0269099	687.352	-0.928621	0.29792	-3.11702	0.00182689	0.133486	0.0892989	12.7751	3.7533	2.16424	TRUE	0.00248241	0.00779101
ENSG00000009709.11	125.92	-0.780687	0.216452	-3.60674	0.000310063	0.00323187	182.879	-0.463783	0.555853	-0.834364	0.404076	0.929944	0.162322	11.5183	-1.95232	2.18896	FALSE	0.0756322	0.123463
ENSG00000009724.16	125.418	-0.767951	0.24372	-3.15096	0.00162734	0.0112122	143.179	-0.619287	0.314339	-1.97012	0.0488245	0.549878	0.0948453	13.1127	-1.56744	2.15848	FALSE	0.140819	0.206357
ENSG00000009765.14	14.4213	0.0421187	0.139335	0.302283	0.762436	0.860639	16.9562	0.304227	0.395121	0.76996	0.441324	0.941527	0.115147	11.4243	-2.27629	2.19105	TRUE	0.0429892	0.0775851
ENSG00000009780.15	484.585	-0.139451	0.0871757	-1.59965	0.109676	0.245564	499.659	-0.248179	0.322543	-0.769447	0.441628	0.941717	0.0936318	11.2484	1.16124	2.19507	FALSE	0.269596	0.352164
ENSG00000009790.14	60.3043	0.730192	0.189146	3.86047	0.000113168	0.00148449	59.9945	0.259306	0.513589	0.50489	0.613636	0.968553	0.149799	11.4631	3.14345	2.19018	TRUE	0.00892245	0.0216051
ENSG00000009830.11	1122.85	0.0434419	0.101484	0.428069	0.668601	0.800419	1110.36	0.0460267	0.229061	0.200936	0.840748	0.985373	0.0671152	11.6729	-0.038513	2.1856	FALSE	0.96993	0.978032
ENSG00000009844.15	1547.45	-0.228414	0.081446	-2.80448	0.00503974	0.0263457	1941.81	-0.44415	0.237067	-1.87352	0.0609962	0.591827	0.0690538	11.4026	3.12417	2.19154	TRUE	0.00929539	0.0223232
ENSG00000009950.15	1191.1	-0.0947661	0.134922	-0.702376	0.482444	0.658679	1319.86	0.374553	0.369964	1.0124	0.311345	0.89684	0.107887	11.4541	-4.35012	2.19039	TRUE	0.00105171	0.0039941
ENSG00000009954.10	2343.49	0.117892	0.0586522	2.01002	0.0444289	0.12929	2571.6	0.0576142	0.171961	0.335041	0.737594	0.975593	0.0500832	11.3967	1.20356	2.19167	FALSE	0.253166	0.334617
ENSG00000010017.12	2660.97	-0.0793209	0.071548	-1.10864	0.267586	0.451383	3230.78	-0.0671052	0.247697	-0.270917	0.786455	0.97896	0.0719614	11.2839	-0.169753	2.19425	FALSE	0.868209	0.898679
ENSG00000010030.13	33.4157	-0.0678461	0.153222	-0.442796	0.657913	0.792919	33.0343	0.555166	0.41497	1.33784	0.180947	0.805163	0.121041	11.4656	-5.1471	2.19013	TRUE	0.000280051	0.00144191
ENSG00000010072.15	204.162	0.0345782	0.0862032	0.401124	0.688329	0.813723	226.924	-0.0903094	0.264249	-0.341759	0.732532	0.975593	0.076904	11.3627	1.62394	2.19244	FALSE	0.131782	0.195191
ENSG00000010165.19	696.837	-0.204156	0.0683096	-2.98868	0.00280183	0.0169461	839.783	-0.208943	0.252606	-0.827148	0.408153	0.931245	0.0733302	11.2487	0.0652821	2.19506	FALSE	0.949095	0.961715
ENSG00000010219.13	521.263	0.149125	0.0803874	1.85508	0.0635855	0.167785	573.031	0.282997	0.184261	1.53585	0.124576	0.731099	0.0539648	11.6522	-2.48074	2.18605	TRUE	0.0294463	0.0568201
ENSG00000010244.17	3241.37	0.114464	0.0659671	1.73518	0.0827098	0.201419	3583.52	-0.224286	0.193307	-1.16025	0.245945	0.860682	0.0563007	11.3972	6.0168	2.19166	TRUE	7.51678e-05	0.000544862
ENSG00000010256.10	4291.47	-0.172509	0.0869347	-1.98435	0.047217	0.135265	5136.51	-0.0446523	0.246953	-0.180813	0.856514	0.98745	0.0719656	11.4228	-1.77663	2.19109	FALSE	0.102239	0.158499
ENSG00000010270.13	1243.43	0.0613822	0.0720672	0.851736	0.394361	0.578992	1460.79	-0.108512	0.221501	-0.489892	0.62421	0.970599	0.0644605	11.3608	2.63563	2.19249	TRUE	0.0226269	0.0459525
ENSG00000010278.12	2367.35	0.175632	0.205552	0.854442	0.39286	0.577555	2177.27	1.01649	0.55025	1.84733	0.0646999	0.602458	0.16054	11.4766	-5.23771	2.18988	TRUE	0.000241576	0.00129158
ENSG00000010282.14	2876.49	-0.379977	0.198947	-1.90994	0.0561406	0.153626	2419.86	0.345951	0.444223	0.778778	0.43611	0.94045	0.1302	11.6877	-5.5755	2.18529	TRUE	0.00013307	0.000824388
ENSG00000010292.12	688.002	0.0585565	0.107675	0.543827	0.58656	0.740406	704.803	0.242154	0.264501	0.915512	0.359923	0.916618	0.0773222	11.567	-2.37445	2.18789	TRUE	0.0358321	0.0668209
ENSG00000010295.19	1617.13	-0.0827027	0.0867526	-0.953317	0.34043	0.526593	1838.6	0.0994922	0.294174	0.338209	0.735206	0.975593	0.0854869	11.296	-2.13126	2.19397	FALSE	0.0558184	0.0960956
ENSG00000010310.8	134.847	0.419496	0.299751	1.39948	0.161668	0.320466	103.148	1.87877	0.609865	3.08063	0.00206561	0.139856	0.179295	11.8305	-8.13898	2.18228	TRUE	3.45894e-06	6.79927e-05
ENSG00000010318.20	158.468	-0.486546	0.13804	-3.52467	0.000424015	0.00407082	212.725	-0.34395	0.295102	-1.16553	0.243804	0.860415	0.0866105	11.7512	-1.6464	2.18394	FALSE	0.126142	0.188389
ENSG00000010319.6	516.182	-0.398783	0.217945	-1.82974	0.0672882	0.174292	614.659	0.124391	0.462852	0.268748	0.788123	0.979124	0.135874	11.7613	-3.85044	2.18373	TRUE	0.00239219	0.00756452
ENSG00000010322.15	7933.86	-0.144182	0.0991724	-1.45385	0.145987	0.298859	9214.2	0.130918	0.315792	0.41457	0.678457	0.973559	0.0918503	11.336	-2.99509	2.19305	TRUE	0.01182	0.0271571
ENSG00000010327.10	901.657	0.81376	0.250739	3.24544	0.00117268	0.00876414	964.701	1.41574	0.543745	2.60368	0.00922277	0.277949	0.159513	11.7297	-3.77388	2.18439	TRUE	0.00275778	0.00846987
ENSG00000010361.13	819.296	0.0919061	0.0935217	0.982725	0.325743	0.512165	849.425	0.210047	0.206103	1.01914	0.308139	0.895333	0.0604319	11.7063	-1.95494	2.18489	FALSE	0.0748879	0.122467
ENSG00000010379.15	299.913	1.14682	0.207995	5.51367	3.51436e-08	2.36321e-06	301.788	0.808342	0.507181	1.5938	0.110982	0.707356	0.148292	11.5755	2.28248	2.18771	TRUE	0.0422385	0.0764696
ENSG00000010404.17	40494.8	-0.24703	0.139412	-1.77194	0.0764045	0.190142	49614.2	-0.457408	0.286095	-1.5988	0.109866	0.704018	0.0840835	11.8161	2.502	2.18258	TRUE	0.0280831	0.0546487
ENSG00000010438.16	449.101	-0.17347	0.155847	-1.11308	0.265674	0.44902	555.796	0.0816648	0.529351	0.154273	0.877394	0.989821	0.153826	11.295	-1.65859	2.19399	FALSE	0.124682	0.186582
ENSG00000010539.11	213.333	-0.211857	0.0802344	-2.64048	0.0082788	0.0379462	254.669	-0.100349	0.248847	-0.403258	0.686758	0.973559	0.0724081	11.3543	-1.53999	2.19264	FALSE	0.150954	0.218437
ENSG00000010610.9	376.726	0.822595	0.17034	4.82913	1.37129e-06	4.55735e-05	392.08	0.626767	0.440642	1.4224	0.154911	0.77701	0.128656	11.5107	1.5221	2.18913	FALSE	0.15497	0.223154
ENSG00000010626.14	532.695	0.210238	0.0886288	2.37212	0.0176864	0.0666168	588.944	0.169487	0.30468	0.556278	0.578021	0.964302	0.0885242	11.288	0.46034	2.19415	FALSE	0.654013	0.72019
ENSG00000010671.15	73.5647	0.803704	0.187993	4.27517	1.90989e-05	0.000363607	87.996	1.10961	0.544247	2.0388	0.0414705	0.525367	0.158546	11.407	-1.92944	2.19144	FALSE	0.0789183	0.127965
ENSG00000010704.18	82.0191	0.632913	0.17819	3.5519	0.000382466	0.00377457	64.5259	0.0549029	0.513189	0.106984	0.914802	0.99311	0.149512	11.4113	3.86597	2.19135	TRUE	0.00245677	0.0077314
ENSG00000010803.16	863.175	-0.0554656	0.0801353	-0.692148	0.488844	0.663762	1045.16	-0.00921094	0.322043	-0.0286016	0.977182	0.997265	0.0934074	11.2104	-0.495192	2.19596	FALSE	0.630028	0.699486
ENSG00000010810.17	4420.07	0.238637	0.0570529	4.18274	2.88018e-05	0.000499175	4888.99	0.0535527	0.170374	0.314325	0.753274	0.976345	0.0496051	11.3823	3.73116	2.192	TRUE	0.00313151	0.00938898
ENSG00000010818.8	3652.06	-0.478455	0.121333	-3.94331	8.03648e-05	0.00113387	5300.14	-0.353517	0.345234	-1.02399	0.305839	0.89351	0.100603	11.4214	-1.2419	2.19112	FALSE	0.239172	0.318992
ENSG00000010932.15	4.81928	1.52179	0.452272	3.36476	0.000766109	0.00633544	3.44864	-0.743622	1.43043	-0.519861	0.603161	0.967261	0.416092	11.3406	5.44449	2.19295	TRUE	0.000181881	0.00104561
ENSG00000011007.12	956.705	0.0438222	0.0480417	0.912171	0.361679	0.547517	1061.31	0.126734	0.166759	0.759984	0.447264	0.942473	0.0484455	11.2824	-1.71144	2.19428	FALSE	0.114318	0.173757
ENSG00000011009.10	925.86	0.0252256	0.0784578	0.321518	0.747818	0.851357	1038.6	-0.0241579	0.19066	-0.126706	0.899173	0.992387	0.0557513	11.5795	0.885783	2.18762	FALSE	0.393758	0.480108
ENSG00000011021.21	2897.78	-0.130128	0.0700851	-1.85672	0.0633513	0.167321	3449.65	-0.0544291	0.299055	-0.182004	0.85558	0.98743	0.0866936	11.1866	-0.87318	2.19651	FALSE	0.40092	0.487251
ENSG00000011028.13	409.191	0.748284	0.216787	3.45171	0.00055705	0.00500009	410.464	-0.161147	0.451909	-0.356591	0.721398	0.974508	0.132744	11.7906	6.85101	2.18311	TRUE	1.93741e-05	0.000210562
ENSG00000011052.21	441.458	-0.140016	0.164349	-0.851948	0.394243	0.578923	546.884	-0.0912687	0.485599	-0.187951	0.850915	0.986685	0.14141	11.3906	-0.344725	2.19181	FALSE	0.736582	0.791095
ENSG00000011083.8	2209.79	-0.555983	0.192298	-2.89126	0.00383704	0.0214757	3025.63	-0.125452	0.770274	-0.162867	0.870624	0.989267	0.223422	11.2118	-1.92698	2.19592	FALSE	0.0796959	0.128981
ENSG00000011105.11	800.604	-0.446822	0.199676	-2.23773	0.0252387	0.086097	812.779	-0.0677381	0.31636	-0.214117	0.830456	0.983758	0.0940823	12.383	-4.02928	2.17136	TRUE	0.00157204	0.0054718
ENSG00000011114.14	611.705	0.212454	0.10237	2.07536	0.0379535	0.115173	617.293	-0.264411	0.245824	-1.07561	0.282101	0.88012	0.0719036	11.5936	6.632	2.18731	TRUE	2.86705e-05	0.000275392
ENSG00000011132.11	360.944	0.138088	0.0991621	1.39255	0.163757	0.323263	388.483	0.507094	0.245069	2.06919	0.038528	0.508986	0.0716306	11.5601	-5.15151	2.18804	TRUE	0.000270871	0.00140635
ENSG00000011143.16	278.943	-0.0857572	0.0695635	-1.23279	0.217654	0.39184	310.982	-0.165939	0.235644	-0.704193	0.481312	0.947648	0.0684789	11.2966	1.17089	2.19395	FALSE	0.265749	0.348128
ENSG00000011198.7	185.717	0.45889	0.126592	3.62495	0.000289019	0.00306677	202.397	0.382219	0.301358	1.26832	0.204683	0.82839	0.0881676	11.6041	0.869605	2.18709	FALSE	0.402146	0.488409
ENSG00000011201.11	877.909	0.201802	0.136554	1.47782	0.139457	0.290254	921.906	-0.741531	0.44539	-1.6649	0.0959321	0.67801	0.129499	11.3201	7.28446	2.19342	TRUE	1.34208e-05	0.000162938
ENSG00000011243.17	2523.29	0.227042	0.102028	2.22529	0.0260619	0.0879536	2883.99	0.704674	0.267404	2.63524	0.00840777	0.268999	0.0780526	11.4974	-6.11936	2.18942	TRUE	6.22874e-05	0.000474107
ENSG00000011258.15	645.14	0.257021	0.0928311	2.7687	0.00562811	0.0286585	617.639	-0.262417	0.297486	-0.882116	0.377714	0.923433	0.0865176	11.3317	6.00384	2.19315	TRUE	7.84751e-05	0.000561566
ENSG00000011260.13	783.705	-0.0978299	0.0894066	-1.09421	0.273862	0.457737	988.217	-0.106546	0.234699	-0.453968	0.649852	0.971746	0.0685039	11.4958	0.127234	2.18946	FALSE	0.900953	0.924322
ENSG00000011275.18	1380.89	0.0299973	0.0511251	0.586744	0.557376	0.71769	1529.18	0.0435878	0.157414	0.276899	0.781858	0.978692	0.0458088	11.3595	-0.296678	2.19252	FALSE	0.772067	0.820681
ENSG00000011295.15	2536.61	-0.288532	0.091463	-3.15463	0.00160702	0.0111099	3223.12	-0.120942	0.265156	-0.456118	0.648305	0.971459	0.0772413	11.4059	-2.16969	2.19147	FALSE	0.0519575	0.0905491
ENSG00000011304.18	1425.41	0.610808	0.0929585	6.57077	5.0057e-11	1.06261e-08	1328.19	0.425752	0.254249	1.67455	0.0940231	0.673509	0.0741462	11.4564	2.49584	2.19033	TRUE	0.0289594	0.0560548
ENSG00000011332.19	1330.43	-0.0232002	0.120426	-0.192651	0.847232	0.913436	1752.33	0.0723401	0.320266	0.225875	0.821299	0.983198	0.093453	11.483	-1.02234	2.18974	FALSE	0.327678	0.413804
ENSG00000011347.9	6146.76	-0.393346	0.143673	-2.73778	0.00618552	0.0306204	8092.4	-0.303592	0.394112	-0.770319	0.441111	0.941525	0.114927	11.4537	-0.780964	2.19039	FALSE	0.450664	0.535307
ENSG00000011376.9	860.225	-0.0582944	0.0792058	-0.735986	0.461739	0.640407	1103.04	0.0688379	0.218636	0.314852	0.752874	0.976345	0.0637487	11.448	-1.99427	2.19052	FALSE	0.0704897	0.116579
ENSG00000011405.13	1745.93	0.175587	0.125911	1.39453	0.163157	0.322296	1796.2	-0.58108	0.396134	-1.46688	0.142409	0.757752	0.115239	11.3442	6.56605	2.19286	TRUE	3.49289e-05	0.000316558
ENSG00000011422.11	110.971	0.886944	0.174431	5.08479	3.6803e-07	1.58953e-05	173.681	1.95748	0.498921	3.92343	8.7298e-05	0.0228706	0.145374	11.417	-7.36402	2.19122	TRUE	1.15361e-05	0.000147649
ENSG00000011426.10	3554.61	0.479482	0.2769	1.73161	0.0833437	0.20238	3266.57	1.69204	0.730195	2.31724	0.0204906	0.393371	0.213108	11.4913	-5.68987	2.18956	TRUE	0.000118812	0.000757507
ENSG00000011451.17	1752.52	0.0265368	0.104522	0.253886	0.799584	0.883894	2112.86	0.152734	0.359908	0.42437	0.671296	0.973559	0.104568	11.287	-1.20684	2.19418	FALSE	0.252178	0.333504
ENSG00000011454.16	3023.95	-0.113912	0.0567765	-2.00633	0.0448214	0.130129	3745.3	-0.0197337	0.181904	-0.108484	0.913612	0.993013	0.0529033	11.3318	-1.7802	2.19315	FALSE	0.101842	0.157998
ENSG00000011465.16	1859.76	1.46129	0.217478	6.71926	1.82653e-11	4.36204e-09	1403.74	0.0610088	0.387213	0.157559	0.874805	0.98961	0.114459	12.0895	12.2339	2.17702	TRUE	3.60588e-08	5.22349e-06
ENSG00000011478.11	289.359	-0.350854	0.0830698	-4.2236	2.4043e-05	0.000431909	347.206	-0.271548	0.272656	-0.995938	0.31928	0.901751	0.079269	11.3161	-1.00046	2.19351	FALSE	0.338003	0.424353
ENSG00000011485.14	2165.8	-0.217796	0.0663467	-3.2827	0.00102817	0.0079339	2869.4	-0.0303509	0.269325	-0.112693	0.910274	0.993013	0.0781095	11.2062	-2.39978	2.19605	TRUE	0.034866	0.065345
ENSG00000011523.13	1682.94	-0.283231	0.0776256	-3.64868	0.000263594	0.00286043	2186.59	-0.330086	0.197863	-1.66825	0.0952657	0.676961	0.0577905	11.5262	0.810773	2.18879	FALSE	0.433918	0.519252
ENSG00000011566.14	1458.2	0.0262709	0.0874323	0.300471	0.763818	0.8616	1594.22	-0.652685	0.249453	-2.61646	0.00888459	0.275169	0.0726883	11.4191	9.34066	2.19117	TRUE	1.09384e-06	3.39216e-05
ENSG00000011590.13	6.92615	-0.128187	0.271377	-0.472358	0.636671	0.778527	9.96005	0.305614	0.548475	0.557207	0.577386	0.964007	0.161285	11.8418	-2.68965	2.18205	TRUE	0.0198804	0.0413193
ENSG00000011600.11	256.201	1.1241	0.220211	5.10463	3.31447e-07	1.45082e-05	297.143	1.68858	0.553769	3.04925	0.00229416	0.146413	0.161792	11.5408	-3.48893	2.18847	TRUE	0.00472828	0.0129963
ENSG00000011638.10	165.71	-0.250649	0.17292	-1.4495	0.147197	0.300529	232.579	-0.537994	0.574177	-0.936983	0.348767	0.912363	0.166903	11.3088	1.72163	2.19367	FALSE	0.112344	0.171209
ENSG00000011677.12	1208.61	-0.331568	0.167457	-1.98002	0.0477012	0.136211	1785.27	-0.0813419	0.417817	-0.194683	0.845641	0.98603	0.122095	11.5494	-2.04945	2.18828	FALSE	0.0638357	0.107313
ENSG00000012048.20	161.565	0.149383	0.124191	1.20286	0.229032	0.405491	171.339	0.265075	0.357197	0.742097	0.458028	0.943209	0.104068	11.4124	-1.11169	2.19132	FALSE	0.289143	0.372598
ENSG00000012061.15	1739.29	-0.0281052	0.0518082	-0.542486	0.587484	0.741207	2076.58	0.150648	0.188955	0.79727	0.425294	0.93726	0.0548611	11.2557	-3.25829	2.1949	TRUE	0.00740788	0.0185936
ENSG00000012124.15	1634.68	0.216377	0.305396	0.708512	0.478627	0.655313	1099.42	1.12209	0.658227	1.70472	0.0882471	0.663251	0.193135	11.7388	-4.68955	2.1842	TRUE	0.000555359	0.00244042
ENSG00000012171.18	3502.51	-0.33304	0.227402	-1.46454	0.143046	0.295246	3244.67	1.47491	0.51553	2.86096	0.00422364	0.193375	0.151032	11.6669	-11.9707	2.18573	TRUE	6.62276e-08	7.39519e-06
ENSG00000012174.11	609.762	-0.437603	0.0993464	-4.40482	1.05873e-05	0.000226375	750.793	-0.705037	0.263115	-2.67958	0.00737147	0.252314	0.0767831	11.487	3.48298	2.18965	TRUE	0.00481139	0.0131741
ENSG00000012211.12	54.1815	0.644728	0.163511	3.94303	8.04594e-05	0.00113471	55.4569	1.07373	0.382331	2.80837	0.00497935	0.205117	0.111911	11.6264	-3.83336	2.1866	TRUE	0.00251742	0.00787606
ENSG00000012223.12	45.1936	-0.524947	0.436509	-1.2026	0.22913	0.405576	152.43	-0.908646	1.57549	-0.57674	0.564115	0.960117	0.457481	11.2611	0.83872	2.19477	FALSE	0.419074	0.504719
ENSG00000012232.8	2506.78	-0.305661	0.07481	-4.08583	4.39192e-05	0.000700271	3327.36	-0.349493	0.250883	-1.39305	0.163604	0.788733	0.0729175	11.3027	0.601124	2.19381	FALSE	0.55962	0.636402
ENSG00000012504.13	3.13509	0.209853	0.40212	0.521868	0.601763	0.751885	3.44939	-0.728215	1.10619	-0.658312	0.510338	0.954532	0.322558	11.4511	2.90822	2.19045	TRUE	0.0137052	0.030584
ENSG00000012660.13	2514.62	0.268727	0.127516	2.1074	0.0350826	0.108974	2590.24	0.831177	0.410208	2.02623	0.0427409	0.531779	0.119294	11.3291	-4.71483	2.19321	TRUE	0.000585892	0.00253897
ENSG00000012779.10	174.213	0.500335	0.264547	1.89129	0.0585858	0.158475	190.729	0.921256	0.626679	1.47006	0.141545	0.756594	0.18337	11.6102	-2.29548	2.18695	TRUE	0.0412056	0.0749254
ENSG00000012817.15	2027.45	-0.223262	0.250729	-0.890452	0.373223	0.558511	1849.51	-1.00498	1.27992	-0.785191	0.432342	0.939324	0.370571	11.1302	2.10951	2.19785	FALSE	0.0583391	0.099598
ENSG00000012822.15	4242.31	0.0137626	0.0758977	0.181331	0.856108	0.918978	4755.19	0.225596	0.223206	1.01071	0.312157	0.897717	0.0650046	11.3943	-3.25874	2.19173	TRUE	0.00729091	0.0183738
ENSG00000012963.14	1556.31	0.00603513	0.0560141	0.107743	0.914199	0.953663	1918.88	-0.0664579	0.211956	-0.313545	0.753867	0.976345	0.0615144	11.2375	1.17847	2.19532	FALSE	0.262961	0.345137
ENSG00000012983.11	2146.1	0.210958	0.135595	1.5558	0.119756	0.261694	1999.36	-0.077322	0.384155	-0.201278	0.840481	0.985327	0.111954	11.4251	2.57499	2.19103	TRUE	0.0251473	0.0500008
ENSG00000013016.15	4048.79	-0.412653	0.121936	-3.38417	0.000713934	0.00603222	5656.05	-0.110365	0.450756	-0.244845	0.806577	0.981359	0.130852	11.2489	-2.31015	2.19506	TRUE	0.0408026	0.074344
ENSG00000013275.7	1562.63	-0.141179	0.0599818	-2.3537	0.0185878	0.069081	2030.68	0.359719	0.247755	1.45191	0.146526	0.762118	0.0718426	11.1991	-6.97216	2.19622	TRUE	2.14375e-05	0.000225518
ENSG00000013288.8	1786.18	-0.178113	0.0873541	-2.03898	0.0414518	0.12285	2252.89	-0.0103164	0.265439	-0.0388655	0.968998	0.99641	0.0772615	11.3692	-2.17181	2.1923	FALSE	0.0518383	0.0903609
ENSG00000013293.5	1835.81	-0.411533	0.118795	-3.46424	0.000531737	0.0048268	2348.98	-0.356295	0.25614	-1.39101	0.164221	0.788796	0.0751548	11.7382	-0.734999	2.18421	FALSE	0.476769	0.560415
ENSG00000013297.10	4246.34	-0.0386059	0.272185	-0.141837	0.887209	0.937979	3138.14	1.4551	0.75044	1.93899	0.0525022	0.567922	0.218814	11.4491	-6.82634	2.1905	TRUE	2.32939e-05	0.000238418
ENSG00000013306.15	1786.21	0.205086	0.102944	1.99221	0.0463478	0.13331	1778.5	0.431663	0.256624	1.68208	0.092553	0.670854	0.0749925	11.5504	-3.02134	2.18826	TRUE	0.0110564	0.0257114
ENSG00000013364.18	1089.6	0.278484	0.175421	1.58752	0.112395	0.250016	1002.42	1.17745	0.330716	3.56032	0.000370397	0.054844	0.0975137	11.9697	-9.21892	2.17943	TRUE	8.72821e-07	2.98925e-05
ENSG00000013374.15	1526.55	0.223664	0.0383795	5.8277	5.61957e-09	5.53085e-07	1606.34	0.0563657	0.151675	0.371621	0.710175	0.973994	0.044	11.2176	3.80224	2.19579	TRUE	0.00283277	0.00865302
ENSG00000013375.15	1082.75	0.147726	0.0617048	2.39408	0.0166622	0.0638851	1120.83	0.04694	0.22363	0.209901	0.833745	0.983997	0.0649333	11.259	1.55215	2.19482	FALSE	0.148267	0.215284
ENSG00000013392.7	737.072	-0.0645116	0.0785013	-0.82179	0.411196	0.595525	896.551	0.0251288	0.249075	0.100888	0.919639	0.993264	0.0724491	11.3384	-1.23729	2.193	FALSE	0.240992	0.321007
ENSG00000013441.15	5711.01	0.45738	0.131187	3.48647	0.000489445	0.00455362	5318.01	0.399921	0.340195	1.17556	0.239769	0.858976	0.0993229	11.5082	0.578503	2.18918	FALSE	0.574072	0.649643
ENSG00000013503.9	320.636	-0.204824	0.0704049	-2.90923	0.00362324	0.0205841	443.384	-0.250341	0.226807	-1.10376	0.269696	0.87342	0.0659571	11.3282	0.690102	2.19323	FALSE	0.504023	0.585856
ENSG00000013523.9	1318.56	-0.148834	0.0675678	-2.20273	0.0276135	0.0917223	1514.96	-0.183407	0.176399	-1.03972	0.298469	0.889503	0.0514936	11.5014	0.671398	2.18934	FALSE	0.515226	0.595763
ENSG00000013561.17	2005.18	-0.192544	0.062797	-3.06613	0.00216851	0.0139605	2305.07	-0.394396	0.172154	-2.29094	0.0219667	0.408934	0.0502028	11.4543	4.02074	2.19038	TRUE	0.00185903	0.0062282
ENSG00000013563.13	558.572	0.0216567	0.100567	0.215347	0.829497	0.902666	712.368	-0.0271498	0.250096	-0.108557	0.913554	0.993013	0.073089	11.5531	0.667768	2.1882	FALSE	0.517399	0.597602
ENSG00000013573.16	530.372	0.397577	0.194193	2.04733	0.0406258	0.121109	359.427	0.334661	0.516727	0.647655	0.517208	0.955434	0.150778	11.4824	0.417275	2.18975	FALSE	0.684173	0.746018
ENSG00000013583.8	752.642	0.307665	0.0913156	3.36924	0.000753746	0.00626476	805.846	0.242481	0.258343	0.938599	0.347936	0.911924	0.0752907	11.4263	0.865758	2.19101	FALSE	0.404434	0.490541
ENSG00000013588.6	68.7259	1.43506	0.304683	4.71	2.47712e-06	7.30738e-05	54.012	1.7427	0.53825	3.23772	0.00120491	0.109213	0.159163	12.107	-1.9329	2.17668	FALSE	0.0769779	0.12542
ENSG00000013619.13	708.199	-0.0943615	0.0948184	-0.995181	0.319648	0.506383	901.916	-0.0341916	0.267283	-0.127923	0.89821	0.992387	0.0779013	11.4295	-0.772386	2.19094	FALSE	0.455561	0.539987
ENSG00000013725.14	78.1823	-0.287361	0.156091	-1.84099	0.065623	0.17158	103.186	0.0205576	0.458488	0.0448378	0.964237	0.99641	0.133529	11.3953	-2.30601	2.19171	TRUE	0.0408273	0.0743763
ENSG00000013810.18	189.437	0.0930771	0.105606	0.881364	0.378121	0.563473	201.284	0.249827	0.343454	0.727395	0.466984	0.944639	0.099865	11.322	-1.56961	2.19337	FALSE	0.144013	0.210104
ENSG00000014123.9	1078.77	0.170014	0.114404	1.48608	0.137258	0.287169	1117.52	-0.403813	0.407624	-0.99065	0.321856	0.903019	0.118382	11.268	4.84725	2.19462	TRUE	0.000478866	0.00217558
ENSG00000014138.8	261.574	0.065538	0.0838285	0.781811	0.434325	0.61611	288.782	0.188621	0.218962	0.861432	0.389	0.926276	0.0639175	11.5008	-1.92565	2.18935	FALSE	0.0792245	0.128354
ENSG00000014164.6	530.244	0.0268636	0.0890801	0.301567	0.762982	0.860986	602.946	0.378275	0.289342	1.30736	0.19109	0.817361	0.0841327	11.3228	-4.17687	2.19335	TRUE	0.00145208	0.00514687
ENSG00000014216.15	2439.54	-0.175488	0.0940044	-1.86681	0.0619286	0.164678	2954.37	-0.0995688	0.265251	-0.375375	0.707382	0.973994	0.0773078	11.4286	-0.98204	2.19096	FALSE	0.346413	0.432919
ENSG00000014257.15	14.3818	0.555867	0.288542	1.92647	0.0540456	0.149766	28.6659	2.15264	0.606062	3.55185	0.000382533	0.0555726	0.177979	11.7785	-8.97168	2.18337	TRUE	1.31077e-06	3.73036e-05
ENSG00000014641.17	14597.7	-0.388411	0.133663	-2.90589	0.00366213	0.0207651	20306.9	-0.18347	0.294128	-0.623775	0.532776	0.957758	0.0862457	11.7084	-2.37625	2.18485	TRUE	0.0354764	0.0662767
ENSG00000014824.13	3431.86	-0.275326	0.101712	-2.70691	0.00679119	0.0328133	4241.91	-0.654803	0.299758	-2.18444	0.0289301	0.455184	0.0872957	11.3926	4.34703	2.19177	TRUE	0.0010705	0.00405158
ENSG00000014914.19	363.251	0.276934	0.0921684	3.00465	0.00265886	0.0162846	398.819	0.649131	0.266731	2.43366	0.0149471	0.342805	0.0777025	11.4073	-4.79003	2.19144	TRUE	0.000507902	0.00227932
ENSG00000014919.12	939.769	-0.20177	0.0590941	-3.41439	0.000639245	0.00554838	1089.04	-0.16276	0.177724	-0.9158	0.359772	0.916618	0.0517391	11.3769	-0.753981	2.19212	FALSE	0.46618	0.550342
ENSG00000015133.18	252.384	0.112313	0.17393	0.645739	0.518448	0.687013	395.949	-0.349575	0.612175	-0.571038	0.567974	0.961409	0.177814	11.2747	2.5976	2.19446	TRUE	0.024367	0.0487598
ENSG00000015153.14	980.166	0.0519507	0.0853413	0.60874	0.542697	0.705779	974.636	-0.594594	0.288609	-2.06021	0.0393786	0.51215	0.0838727	11.2976	7.70865	2.19393	TRUE	7.90658e-06	0.000114742
ENSG00000015171.18	4592.1	0.134575	0.0594584	2.26334	0.0236145	0.0820384	4798.11	-0.350404	0.210062	-1.6681	0.095296	0.676961	0.0610123	11.2726	7.94888	2.19451	TRUE	5.95897e-06	9.67851e-05
ENSG00000015285.10	120.302	0.593018	0.173089	3.42609	0.000612336	0.0053679	123.12	1.0248	0.399649	2.56426	0.0103396	0.291488	0.117022	11.6427	-3.68979	2.18625	TRUE	0.00324805	0.00965648
ENSG00000015413.9	3.3151	1.56486	0.431049	3.63036	0.000283032	0.00301792	2.43432	-0.785804	1.19437	-0.657924	0.510587	0.954532	0.348222	11.4446	6.75048	2.1906	TRUE	2.59061e-05	0.000257214
ENSG00000015475.18	1645.57	0.198892	0.0911144	2.18289	0.0290441	0.0951507	1813.32	0.217981	0.253595	0.859564	0.39003	0.926276	0.0739299	11.4406	-0.258197	2.19069	FALSE	0.800841	0.844515
ENSG00000015479.17	15215.6	-0.0291571	0.077376	-0.376823	0.706305	0.825453	16965.8	-0.330561	0.224695	-1.47115	0.141249	0.756451	0.0654529	11.4045	4.6049	2.1915	TRUE	0.000690959	0.00288167
ENSG00000015520.14	15.622	2.04937	0.383523	5.34355	9.11418e-08	5.20034e-06	9.62951	1.98621	0.771136	2.57569	0.0100039	0.288523	0.226804	11.8507	0.278496	2.18186	FALSE	0.785431	0.831753
ENSG00000015532.9	604.136	-0.0990454	0.0739074	-1.34013	0.180204	0.34479	683.107	-0.0752634	0.210083	-0.358256	0.720152	0.974363	0.0612203	11.4223	-0.388467	2.1911	FALSE	0.704814	0.763992
ENSG00000015568.12	1071.7	0.55204	0.204756	2.69609	0.00701592	0.0336238	858.165	-0.916792	0.504264	-1.81808	0.0690521	0.615912	0.147403	11.5641	9.96473	2.18796	TRUE	5.0729e-07	2.24475e-05
ENSG00000015592.16	5334.59	-0.229643	0.157311	-1.4598	0.144345	0.296758	5846.04	0.700089	0.430399	1.62661	0.103821	0.692701	0.125516	11.4561	-7.40729	2.19034	TRUE	1.06953e-05	0.000139955
ENSG00000015676.17	6800.64	-0.302435	0.0791677	-3.82019	0.000133352	0.00167743	8768.67	-0.340973	0.241922	-1.40943	0.158707	0.782131	0.0704098	11.365	0.547334	2.19239	FALSE	0.594734	0.668369
ENSG00000016391.10	1124.35	0.673189	0.133639	5.03737	4.71967e-07	1.92093e-05	960.782	0.42752	0.456677	0.936154	0.349194	0.912435	0.132697	11.2915	1.85136	2.19407	FALSE	0.0904304	0.143231
ENSG00000016402.13	112.931	0.477693	0.169726	2.81449	0.00488553	0.0257146	134.684	0.132541	0.606522	0.218526	0.827019	0.983569	0.176139	11.2664	1.95954	2.19465	FALSE	0.0752549	0.12293
ENSG00000016602.9	262.757	0.223572	0.234682	0.952657	0.340764	0.526907	255.299	0.954512	0.65127	1.46562	0.142753	0.758649	0.189874	11.4432	-3.8496	2.19063	TRUE	0.00251602	0.00787394
ENSG00000016864.17	1135.4	-0.0280928	0.0469469	-0.598396	0.549575	0.710972	1349.98	-0.00273566	0.191306	-0.0143	0.988591	0.998615	0.0554804	11.2046	-0.457047	2.19609	FALSE	0.656371	0.722217
ENSG00000017260.19	3963.52	-0.0782334	0.0643329	-1.21607	0.223958	0.399249	4816.35	-0.376738	0.185906	-2.02649	0.0427144	0.531779	0.0541587	11.4085	5.51167	2.19141	TRUE	0.000160481	0.000948696
ENSG00000017427.15	99.6334	-0.2758	0.329635	-0.836682	0.402771	0.587304	126.415	-0.893718	0.621724	-1.43748	0.15058	0.770175	0.183316	11.9688	3.37078	2.17944	TRUE	0.00558114	0.0148273
ENSG00000017483.14	505.129	-0.11784	0.153824	-0.766069	0.443635	0.62411	530.546	-0.830135	0.407287	-2.03821	0.0415292	0.52556	0.118857	11.4873	5.99289	2.18965	TRUE	7.53631e-05	0.000545737
ENSG00000017797.11	3013.28	0.0635681	0.049361	1.28782	0.197809	0.367457	3377.58	-0.0599463	0.213091	-0.281318	0.778466	0.978449	0.0617674	11.1823	1.99967	2.19662	FALSE	0.0704233	0.116485
ENSG00000018189.12	7077.14	-0.206733	0.0734382	-2.81505	0.00487689	0.0256929	8180.13	-0.272272	0.202021	-1.34774	0.177741	0.802833	0.0589082	11.4511	1.11258	2.19045	FALSE	0.288702	0.372163
ENSG00000018236.14	9086.46	-0.176836	0.108239	-1.63375	0.10231	0.233681	10454.7	-0.882282	0.24453	-3.60807	0.00030848	0.0484409	0.0716458	11.6716	9.84632	2.18563	TRUE	5.32556e-07	2.28353e-05
ENSG00000018280.16	296.672	1.4258	0.245075	5.81781	5.96249e-09	5.74697e-07	506.907	2.88449	0.514608	5.60522	2.07985e-08	6.20542e-05	0.151124	11.779	-9.65231	2.18336	TRUE	6.09454e-07	2.45415e-05
ENSG00000018408.14	770.814	1.15689	0.179099	6.4595	1.05052e-10	1.97225e-08	714.208	0.0725872	0.542566	0.133785	0.893573	0.992371	0.157933	11.3714	6.86558	2.19225	TRUE	2.28595e-05	0.000235697
ENSG00000018510.13	944.596	-0.142654	0.0798746	-1.78598	0.0741027	0.186211	1068.2	-0.385065	0.243275	-1.58284	0.113458	0.710053	0.0708074	11.3674	3.42352	2.19234	TRUE	0.0054341	0.0145145
ENSG00000018607.6	1.80646	-0.620094	0.493614	-1.25623	0.209032	0.381478	1.66779	-1.10148	1.39279	-0.79085	0.429032	0.938971	0.405929	11.4286	1.1859	2.19096	FALSE	0.259732	0.341717
ENSG00000018610.13	546.54	-0.259428	0.0680571	-3.81191	0.000137895	0.00172059	680.461	-0.254117	0.219512	-1.15765	0.247009	0.860682	0.0638344	11.3274	-0.0832046	2.19325	FALSE	0.935141	0.95077
ENSG00000018625.14	30268.5	0.469653	0.161792	2.90282	0.00369817	0.0209074	28084.3	0.00600365	0.504769	0.0118939	0.99051	0.999085	0.146861	11.3501	3.15706	2.19273	TRUE	0.00880361	0.0213801
ENSG00000018699.11	191.26	0.14517	0.0803957	1.8057	0.0709653	0.181087	226.288	0.413868	0.258783	1.59929	0.109757	0.704018	0.0752569	11.3287	-3.57041	2.19322	TRUE	0.00419875	0.011843
ENSG00000018869.16	166.242	0.246062	0.0694472	3.54316	0.000395368	0.00386867	183.663	0.127865	0.167999	0.761103	0.446595	0.942473	0.0491305	11.5848	2.40579	2.1875	TRUE	0.0338372	0.0637587
ENSG00000019102.11	91.6133	0.0853445	0.150743	0.566161	0.571284	0.728122	107.925	-0.200387	0.462197	-0.433552	0.664614	0.973165	0.134512	11.3625	2.1242	2.19245	FALSE	0.0563731	0.0968379
ENSG00000019144.17	6643.46	-0.159681	0.194389	-0.821451	0.411389	0.595619	6284.02	1.03782	0.486204	2.13454	0.0327985	0.478908	0.14207	11.5467	-8.42895	2.18834	TRUE	2.85542e-06	6.10554e-05
ENSG00000019169.10	68.662	2.66344	0.493945	5.39219	6.96044e-08	4.20201e-06	26.6684	-1.93049	1.40973	-1.36941	0.170871	0.796473	0.410778	11.4189	11.1835	2.19117	TRUE	1.69009e-07	1.28364e-05
ENSG00000019186.9	21.3198	-0.884736	0.261919	-3.37789	0.000730431	0.00612224	27.9222	-1.76069	0.797066	-2.20896	0.0271771	0.445319	0.231996	11.3681	3.77572	2.19232	TRUE	0.00290018	0.00882457
ENSG00000019485.12	849.245	-0.104582	0.0910731	-1.14833	0.25083	0.431363	1055.37	-0.170245	0.32385	-0.525692	0.599102	0.967119	0.0940545	11.2691	0.698137	2.19459	FALSE	0.499244	0.581562
ENSG00000019505.7	5417.19	-0.329809	0.165611	-1.99147	0.046429	0.133484	7115.55	-0.0661762	0.544472	-0.121542	0.903262	0.992683	0.15829	11.315	-1.6655	2.19353	FALSE	0.123229	0.184829
ENSG00000019549.8	65.3739	0.604156	0.194326	3.10899	0.00187728	0.0124943	55.6545	0.737197	0.408695	1.80378	0.0712651	0.62335	0.120014	11.7765	-1.10855	2.18341	FALSE	0.289753	0.373204
ENSG00000019582.14	4622.79	0.870729	0.212792	4.09193	4.27799e-05	0.000687505	5135.92	1.34875	0.558541	2.41477	0.0157452	0.350793	0.163027	11.4959	-2.93214	2.18946	TRUE	0.0130723	0.0294302
ENSG00000019991.15	302.553	1.10635	0.24968	4.43107	9.3767e-06	0.000206893	199.015	0.244858	0.453445	0.539996	0.5892	0.965789	0.133916	12.0464	6.43305	2.17788	TRUE	3.18243e-05	0.000296821
ENSG00000019995.6	1775.14	-0.129647	0.111025	-1.16773	0.242916	0.421954	2384.14	0.143029	0.287715	0.49712	0.619105	0.969922	0.0840021	11.5089	-3.24606	2.18917	TRUE	0.00736969	0.0185201
ENSG00000020129.15	24068.4	-0.124298	0.119462	-1.04048	0.298118	0.4836	33341.4	-0.176844	0.265587	-0.66586	0.505501	0.95359	0.0778524	11.6938	0.674942	2.18516	FALSE	0.512837	0.593655
ENSG00000020181.17	521.331	-0.100094	0.159975	-0.625686	0.531521	0.697854	651.606	0.115773	0.438933	0.263759	0.791965	0.979458	0.127997	11.4535	-1.6865	2.1904	FALSE	0.118719	0.179353
ENSG00000020256.19	387.706	-0.296946	0.0697204	-4.2591	2.05254e-05	0.000384012	510.031	-0.194882	0.151571	-1.28574	0.198533	0.820707	0.0444613	11.726	-2.29558	2.18447	TRUE	0.0409916	0.0746334
ENSG00000020426.10	566.411	0.112129	0.0781203	1.43534	0.151191	0.306326	667.932	0.0478378	0.25466	0.18785	0.850995	0.986727	0.0740443	11.3205	0.868283	2.19341	FALSE	0.403272	0.489315
ENSG00000020577.13	1251.74	0.160151	0.118969	1.34617	0.178249	0.342545	1334.77	-0.0871968	0.224698	-0.388062	0.69797	0.973559	0.0662487	11.9661	3.73363	2.1795	TRUE	0.00286836	0.0087443
ENSG00000020633.18	30.8674	0.975883	0.220011	4.4356	9.18163e-06	0.000203556	31.9994	1.59454	0.611908	2.60585	0.00916462	0.276713	0.17839	11.4413	-3.468	2.19067	TRUE	0.00497121	0.0135093
ENSG00000020922.12	499.942	0.228891	0.0996523	2.2969	0.0216245	0.0769605	539.611	-0.403743	0.377238	-1.07026	0.284501	0.881334	0.109482	11.2373	5.77843	2.19533	TRUE	0.000113297	0.00073119
ENSG00000021300.13	16246.1	0.217302	0.154649	1.40513	0.159982	0.318022	14707.1	0.712948	0.417465	1.7078	0.0876728	0.661847	0.121777	11.4687	-4.0701	2.19006	TRUE	0.00170121	0.00582197
ENSG00000021355.12	456.207	0.731537	0.150082	4.87426	1.09215e-06	3.7857e-05	432.925	0.77786	0.367917	2.11423	0.034496	0.486342	0.107559	11.5693	-0.430673	2.18784	FALSE	0.67462	0.737728
ENSG00000021461.16	14.5196	-0.0567591	0.155233	-0.365638	0.714635	0.830925	15.5901	-0.725608	0.488349	-1.48584	0.137322	0.750983	0.142066	11.3443	4.70802	2.19286	TRUE	0.000590375	0.00255324
ENSG00000021488.12	40.566	0.815334	0.218742	3.72738	0.00019348	0.00225013	34.8292	0.764915	0.644686	1.18649	0.235428	0.855477	0.187746	11.3926	0.268549	2.19177	FALSE	0.793078	0.838196
ENSG00000021574.11	1160.97	0.0194009	0.0933925	0.207735	0.835436	0.906591	1137.1	-0.907552	0.341985	-2.65378	0.00795953	0.260727	0.0992872	11.2537	9.33608	2.19495	TRUE	1.22939e-06	3.60728e-05
ENSG00000021645.18	3535.83	-0.669486	0.141695	-4.72485	2.30286e-06	6.86818e-05	4711.59	-0.71527	0.293077	-2.44056	0.0146646	0.340492	0.0861117	11.8032	0.531688	2.18285	FALSE	0.604805	0.677226
ENSG00000021762.19	736.449	-0.205421	0.0881794	-2.32958	0.0198283	0.0722138	951.721	0.257431	0.306802	0.839079	0.401425	0.92986	0.0891271	11.2811	-5.19317	2.19431	TRUE	0.000274218	0.0014196
ENSG00000021776.10	1018.2	0.0454184	0.0736345	0.616808	0.537362	0.701937	1190.59	-0.171196	0.191515	-0.893905	0.371373	0.920853	0.0559106	11.5052	3.87429	2.18925	TRUE	0.00238525	0.00754694
ENSG00000021826.14	177.336	-0.296153	0.122636	-2.4149	0.0157393	0.0611628	200.083	0.148475	0.367397	0.404127	0.686119	0.973559	0.106964	11.3799	-4.15682	2.19205	TRUE	0.00148716	0.00524289
ENSG00000022267.16	6349.23	-0.0080429	0.106281	-0.075676	0.939677	0.967154	7514.93	-0.165669	0.1947	-0.850892	0.394829	0.927943	0.057479	12.028	2.74233	2.17825	TRUE	0.0178214	0.0377599
ENSG00000022277.12	2920.21	0.0228563	0.0511893	0.446505	0.655232	0.791059	3391.9	0.111107	0.130261	0.85296	0.393682	0.927708	0.0380471	11.528	-2.31952	2.18875	TRUE	0.0396149	0.0725664
ENSG00000022355.16	7563.18	-0.343457	0.179706	-1.91121	0.0559774	0.153283	8429.22	-1.20043	0.504038	-2.38162	0.0172365	0.363867	0.146919	11.4338	5.83295	2.19084	TRUE	9.75342e-05	0.000656743
ENSG00000022556.15	158.447	0.115234	0.184197	0.625601	0.531576	0.697861	159.85	-0.125754	0.548444	-0.229293	0.818641	0.982839	0.15969	11.3846	1.5091	2.19195	FALSE	0.158515	0.227403
ENSG00000022567.9	1558.41	-0.163523	0.144224	-1.13381	0.256874	0.438483	2045.73	0.0539257	0.483794	0.111464	0.911248	0.993013	0.140611	11.3025	-1.54645	2.19382	FALSE	0.149522	0.216725
ENSG00000022840.15	4463.25	-0.112927	0.0433023	-2.60786	0.00911089	0.0406418	5265.22	0.0776268	0.178569	0.434716	0.663769	0.972818	0.0517811	11.1998	-3.67998	2.1962	TRUE	0.00352075	0.0103052
ENSG00000022976.15	349.763	-0.294632	0.0799083	-3.68713	0.000226801	0.00254344	351.211	-0.541618	0.277485	-1.95188	0.0509524	0.561165	0.0806124	11.2822	3.06387	2.19429	TRUE	0.0104884	0.0246311
ENSG00000023041.11	832.548	0.0282227	0.051985	0.542901	0.587198	0.740932	989.091	-0.134811	0.175274	-0.769142	0.441809	0.941717	0.0509385	11.2995	3.20059	2.19389	TRUE	0.00818029	0.0201463
ENSG00000023171.15	4498.15	-0.422744	0.144985	-2.91578	0.00354803	0.0202671	5876.41	-0.358878	0.348051	-1.03111	0.30249	0.891843	0.101806	11.594	-0.627331	2.18731	FALSE	0.542599	0.620646
ENSG00000023191.16	2731.32	-0.0148177	0.120095	-0.123383	0.901804	0.946386	2762.76	0.531824	0.221734	2.39848	0.0164632	0.35806	0.0654375	12.0118	-8.35365	2.17858	TRUE	2.39198e-06	5.45946e-05
ENSG00000023228.13	3964.44	-0.248925	0.0733869	-3.39195	0.000693966	0.00589571	4909.71	-0.413829	0.21986	-1.88224	0.0598031	0.58913	0.0640097	11.3799	2.57624	2.19205	TRUE	0.0251593	0.0500122
ENSG00000023287.12	5396.83	0.112195	0.12076	0.929072	0.352852	0.538821	6226.69	-0.329052	0.288672	-1.13988	0.254336	0.864603	0.0844468	11.5991	5.22514	2.18719	TRUE	0.000238021	0.0012766
ENSG00000023318.7	938.872	0.0865291	0.0661692	1.30769	0.190977	0.358935	1144.77	-0.0557672	0.210213	-0.265288	0.790787	0.979458	0.0611442	11.3375	2.32722	2.19302	TRUE	0.0394187	0.0722606
ENSG00000023330.14	1246.77	-0.156595	0.0986916	-1.58671	0.112577	0.25037	1570.64	0.129915	0.278156	0.467057	0.640459	0.971349	0.0810704	11.4296	-3.53409	2.19093	TRUE	0.00442121	0.0123422
ENSG00000023445.13	159.932	0.799605	0.171933	4.65068	3.30841e-06	9.16842e-05	198.358	0.639772	0.400106	1.59901	0.109819	0.704018	0.11713	11.6325	1.36458	2.18647	FALSE	0.1982	0.273054
ENSG00000023516.8	6443.08	-0.164486	0.118448	-1.38867	0.164932	0.324952	7510.45	-0.955237	0.321135	-2.97457	0.00293401	0.165167	0.0936687	11.4646	8.442	2.19015	TRUE	2.95138e-06	6.18777e-05
ENSG00000023572.8	368.706	-0.0954268	0.123292	-0.773993	0.438935	0.619981	402.114	0.0351697	0.247344	0.14219	0.88693	0.990716	0.0727539	11.8546	-1.79505	2.18178	FALSE	0.0981632	0.153125
ENSG00000023608.4	165.607	0.190403	0.0830555	2.29248	0.021878	0.0775675	200.611	-0.0274914	0.313451	-0.0877058	0.93011	0.994383	0.0909728	11.2387	2.39516	2.19529	TRUE	0.0350951	0.0656812
ENSG00000023697.12	374.699	0.432407	0.0939993	4.60011	4.22266e-06	0.000110869	369.705	0.239506	0.296031	0.80906	0.418481	0.934684	0.0861169	11.3435	2.23999	2.19288	TRUE	0.0460087	0.0819447
ENSG00000023734.10	3956.87	0.00500594	0.0828008	0.0604576	0.951791	0.973798	4709.3	-0.134107	0.224278	-0.597948	0.549875	0.95845	0.0654187	11.4654	2.12649	2.19013	FALSE	0.0559358	0.0962564
ENSG00000023839.10	22.3802	0.940383	0.221583	4.24393	2.19636e-05	0.000404627	16.3032	0.303359	0.503989	0.601916	0.54723	0.957997	0.147636	11.6625	4.31482	2.18583	TRUE	0.00107235	0.00405728
ENSG00000023892.10	137.879	0.468968	0.162251	2.89039	0.00384759	0.0215198	143.133	0.902201	0.319184	2.82659	0.00470471	0.202433	0.0939541	11.8893	-4.61111	2.18107	TRUE	0.000613858	0.00263004
ENSG00000023902.13	1740.65	0.305001	0.113129	2.69604	0.00701691	0.0336238	1837.26	0.45479	0.247933	1.83433	0.0666053	0.607826	0.0727092	11.7142	-2.0601	2.18472	FALSE	0.0623209	0.105184
ENSG00000023909.9	708.092	0.0311736	0.100674	0.309648	0.756829	0.857121	750.138	-0.613692	0.287885	-2.13173	0.0330294	0.479737	0.0838834	11.4172	7.68764	2.19121	TRUE	7.6199e-06	0.000112632
ENSG00000024048.10	1559.04	0.115864	0.0667409	1.73602	0.0825603	0.201116	1696.21	-0.092113	0.166269	-0.554	0.579579	0.964897	0.048589	11.5511	4.28033	2.18824	TRUE	0.00116318	0.0043155
ENSG00000024422.11	756.276	0.431061	0.153606	2.80629	0.00501163	0.0262494	687.47	0.60583	0.316147	1.91629	0.0553277	0.576175	0.0929061	11.8113	-1.88113	2.18268	FALSE	0.0848261	0.135826
ENSG00000024526.16	20.9985	0.0193181	0.185294	0.104257	0.916966	0.955066	20.2525	-0.583664	0.4974	-1.17343	0.240623	0.859054	0.145112	11.474	4.1553	2.18994	TRUE	0.00146543	0.00518217
ENSG00000024862.17	1136.73	0.135788	0.0796886	1.70399	0.0883836	0.211225	1297.39	-0.0157987	0.232188	-0.0680428	0.945752	0.994686	0.0676316	11.4018	2.24137	2.19156	TRUE	0.0457835	0.081607
ENSG00000025039.14	1134.93	-0.12962	0.0814814	-1.59079	0.111656	0.248833	1317.39	-0.30917	0.270705	-1.14209	0.253417	0.863675	0.0786887	11.3085	2.28177	2.19368	TRUE	0.0427916	0.0772893
ENSG00000025156.12	827.606	0.1467	0.0731674	2.00499	0.0449644	0.130428	936.681	-0.00937258	0.226481	-0.0413836	0.96699	0.99641	0.0659021	11.3557	2.36824	2.1926	TRUE	0.0366064	0.0680162
ENSG00000025293.16	1445.99	-0.0837659	0.0734155	-1.14098	0.253877	0.435123	1807	-0.204674	0.232543	-0.880155	0.378775	0.923433	0.0676421	11.3396	1.78747	2.19297	FALSE	0.10059	0.156302
ENSG00000025423.11	377.009	0.237826	0.120746	1.96965	0.0488787	0.138793	321.43	-0.0315922	0.519689	-0.0607906	0.951526	0.995273	0.150643	11.1834	1.78846	2.19659	FALSE	0.100796	0.156564
ENSG00000025434.18	303.182	0.352514	0.0891452	3.95437	7.67351e-05	0.00109263	291.243	0.00211704	0.22423	0.00944138	0.992467	0.999357	0.0655118	11.5405	5.3486	2.18847	TRUE	0.000198876	0.00111715
ENSG00000025708.13	196.955	0.400226	0.286149	1.39866	0.161914	0.320815	369.219	2.39233	0.647509	3.69466	0.000220177	0.0392189	0.189707	11.6694	-10.5009	2.18568	TRUE	2.70108e-07	1.57343e-05
ENSG00000025770.18	1354.33	-0.175954	0.0748128	-2.35193	0.0186765	0.0693012	1669.78	0.231233	0.254958	0.906946	0.364435	0.918546	0.074086	11.2931	-5.49615	2.19404	TRUE	0.000170481	0.000993569
ENSG00000025772.7	1612.32	-0.0569112	0.118306	-0.481052	0.63048	0.773664	2214.64	-0.253911	0.31109	-0.816197	0.414387	0.933562	0.0907975	11.4941	2.16966	2.1895	FALSE	0.0517843	0.0902863
ENSG00000025796.13	2277.85	-0.0427669	0.062958	-0.679292	0.496953	0.670455	2606.06	-0.235481	0.214449	-1.09807	0.272173	0.87428	0.0623152	11.2934	3.09256	2.19403	TRUE	0.00994786	0.0235785
ENSG00000025800.13	2428.36	-0.129355	0.0630097	-2.05294	0.0400787	0.119852	2794.35	-0.145544	0.224471	-0.648386	0.516735	0.955434	0.0651909	11.2681	0.248333	2.19461	FALSE	0.808345	0.850473
ENSG00000026025.14	9581.76	1.15446	0.225041	5.12998	2.89766e-07	1.31077e-05	6766.51	0.116258	0.462066	0.251605	0.801347	0.980683	0.135799	11.8152	7.64513	2.1826	TRUE	6.54893e-06	0.000102711
ENSG00000026036.21	880.719	-0.404191	0.140292	-2.88106	0.00396338	0.0220046	1088.5	0.178899	0.35753	0.500373	0.616812	0.969427	0.104425	11.5264	-5.58379	2.18878	TRUE	0.000138269	0.000848586
ENSG00000026103.20	234.452	0.64264	0.188313	3.41262	0.000643426	0.00557721	288.357	0.47587	0.528758	0.899978	0.368132	0.919331	0.154121	11.4329	1.08207	2.19086	FALSE	0.301517	0.386068
ENSG00000026297.15	1435.96	0.750108	0.145796	5.1449	2.67669e-07	1.22965e-05	1286.54	0.749082	0.245544	3.0507	0.00228308	0.146407	0.0727795	12.2205	0.0140876	2.17446	FALSE	0.988987	0.991918
ENSG00000026508.16	775.32	1.16845	0.339579	3.44089	0.000579813	0.00514659	949.301	1.85591	1.09391	1.69659	0.0897751	0.665807	0.318117	11.3282	-2.16103	2.19323	FALSE	0.0529144	0.0919128
ENSG00000026559.13	398.877	0.124309	0.163754	0.759122	0.44778	0.628154	626.827	0.116631	0.445688	0.261687	0.793563	0.979517	0.129988	11.4609	0.0590701	2.19023	FALSE	0.953914	0.96545
ENSG00000026652.13	2367.59	-0.322278	0.128443	-2.50912	0.0121034	0.0503273	2691.84	0.228518	0.204881	1.11537	0.264691	0.869346	0.0609057	12.364	-9.04342	2.17172	TRUE	8.37202e-07	2.94247e-05
ENSG00000026751.16	7.01019	1.14978	0.297212	3.86855	0.000109483	0.00144961	4.96327	-0.553078	0.808349	-0.684207	0.493844	0.950239	0.235764	11.4616	7.22272	2.19022	TRUE	1.35847e-05	0.000164299
ENSG00000026950.16	323.189	0.000198918	0.119607	0.0016631	0.998673	0.999201	363.888	-0.196219	0.357186	-0.549348	0.582767	0.965443	0.103996	11.3823	1.8887	2.192	FALSE	0.0846692	0.135635
ENSG00000027001.9	222.028	-0.0858992	0.0821455	-1.0457	0.295702	0.481162	257.643	-0.236939	0.241434	-0.981384	0.326404	0.905599	0.0703139	11.3948	2.14808	2.19172	FALSE	0.0539942	0.0934805
ENSG00000027075.13	331.599	0.543549	0.16608	3.27282	0.0010648	0.00813927	437.804	0.0936757	0.533442	0.175606	0.860603	0.988006	0.155135	11.3302	2.89987	2.19319	TRUE	0.014053	0.0312151
ENSG00000027644.4	24.9023	2.14019	0.497025	4.30601	1.66228e-05	0.000326218	4.37837	1.04378	1.02699	1.01635	0.309462	0.895961	0.301761	11.8048	3.63337	2.18281	TRUE	0.00351832	0.010301
ENSG00000027697.13	1523.04	0.577052	0.110538	5.22041	1.78528e-07	8.97589e-06	1567.1	0.15605	0.361381	0.431815	0.665876	0.973379	0.10507	11.3186	4.00687	2.19345	TRUE	0.00194956	0.00645683
ENSG00000027847.13	545.599	-0.204175	0.0749393	-2.72454	0.00643921	0.0315634	644.578	-0.0105768	0.2737	-0.0386437	0.969174	0.99641	0.0794648	11.255	-2.43627	2.19492	TRUE	0.0325843	0.0617889
ENSG00000027869.11	9.59789	0.682058	0.32726	2.08415	0.0371468	0.113371	13.0457	2.14788	0.969208	2.21612	0.0266834	0.442231	0.282229	11.3888	-5.19372	2.19185	TRUE	0.000265661	0.00138669
ENSG00000028116.16	230.129	0.203167	0.221412	0.917597	0.35883	0.544956	181.493	0.709778	0.585241	1.21279	0.225208	0.847529	0.170795	11.489	-2.9662	2.18961	TRUE	0.0122924	0.0280402
ENSG00000028137.17	403.746	1.06843	0.193176	5.53086	3.18658e-08	2.18348e-06	546.317	2.01397	0.502843	4.00517	6.19735e-05	0.0178939	0.146797	11.5043	-6.44115	2.18927	TRUE	3.89892e-05	0.00034083
ENSG00000028203.17	1725.99	-0.25932	0.0836111	-3.1015	0.00192543	0.0127234	2160.62	-0.441047	0.211913	-2.08126	0.0374097	0.502016	0.0619023	11.5323	2.93572	2.18865	TRUE	0.0129483	0.0291988
ENSG00000028277.21	343.44	-0.0931092	0.138212	-0.673667	0.500523	0.673341	338.621	0.367883	0.294909	1.24745	0.212234	0.83417	0.0865594	11.7541	-5.32573	2.18388	TRUE	0.000193759	0.00109722
ENSG00000028310.17	1183.07	-0.404369	0.0775935	-5.21137	1.87446e-07	9.33754e-06	1467.34	0.127807	0.23534	0.543072	0.58708	0.965443	0.0685026	11.3706	-7.76869	2.19227	TRUE	7.05545e-06	0.00010784
ENSG00000028528.14	2756.47	-0.0505775	0.0856601	-0.590445	0.554893	0.715698	3099.57	0.199845	0.173751	1.15018	0.25007	0.861557	0.0510868	11.8357	-4.9019	2.18217	TRUE	0.00037972	0.00181152
ENSG00000028839.9	1412.09	0.139439	0.0896788	1.55487	0.119978	0.26203	1504.2	-0.0911863	0.28125	-0.324218	0.745773	0.976129	0.0818224	11.3464	2.8186	2.19281	TRUE	0.0162624	0.03505
ENSG00000029153.14	441.999	-0.267587	0.11354	-2.35676	0.0184351	0.0687037	572.221	-0.321555	0.277411	-1.15913	0.246404	0.860682	0.0811071	11.5732	0.665395	2.18776	FALSE	0.518839	0.598985
ENSG00000029363.15	4475.7	0.0531031	0.083864	0.633205	0.5266	0.693767	5147.6	-0.265006	0.254427	-1.04158	0.297606	0.889466	0.0740581	11.3704	4.2954	2.19227	TRUE	0.00117431	0.00434878
ENSG00000029364.11	1528.34	-0.168784	0.0433786	-3.89097	9.98462e-05	0.00135008	1831.32	-0.217396	0.179202	-1.21313	0.225078	0.847529	0.0519639	11.1991	0.935496	2.19622	FALSE	0.369267	0.455605
ENSG00000029534.19	877.642	-0.653027	0.22564	-2.89411	0.00380234	0.0213405	991.684	-0.471159	0.569917	-0.826716	0.408398	0.931448	0.166493	11.536	-1.09235	2.18857	FALSE	0.296969	0.381231
ENSG00000029559.6	3.49266	-0.49512	0.482028	-1.02716	0.304345	0.490075	5.86686	-1.76156	1.14296	-1.54123	0.12326	0.728711	0.334427	11.609	3.78691	2.18698	TRUE	0.00274229	0.0084295
ENSG00000029639.10	219.827	0.0925225	0.0580662	1.5934	0.111071	0.248022	249.805	0.0167724	0.1591	0.105421	0.916042	0.993218	0.0463964	11.4548	1.63267	2.19037	FALSE	0.129701	0.192658
ENSG00000029725.16	4164.02	-0.186736	0.0628377	-2.97173	0.00296129	0.0176961	5366.72	-0.258087	0.197653	-1.30576	0.191634	0.817361	0.0574993	11.3444	1.2409	2.19286	FALSE	0.239692	0.319567
ENSG00000029993.14	599.861	-0.149643	0.116528	-1.28418	0.199078	0.36916	736.709	-0.551559	0.265158	-2.08011	0.0375152	0.50248	0.0776734	11.6619	5.17444	2.18584	TRUE	0.000253783	0.00134123
ENSG00000030066.13	587.066	0.365589	0.0956228	3.82324	0.000131708	0.00166255	612.541	0.143941	0.267278	0.538545	0.590201	0.965789	0.0779124	11.4368	2.84484	2.19077	TRUE	0.0153983	0.033593
ENSG00000030110.12	315.107	-0.107803	0.0741524	-1.45381	0.146	0.298859	381.491	0.494267	0.27615	1.78985	0.0734781	0.627976	0.0801586	11.2452	-7.51099	2.19514	TRUE	1.04203e-05	0.000137677
ENSG00000030304.13	5.88645	0.122636	0.396777	0.309081	0.75726	0.857328	12.4411	1.04201	1.21883	0.85492	0.392595	0.927708	0.354704	11.3612	-2.59194	2.19248	TRUE	0.0244845	0.0489584
ENSG00000030419.16	282.794	0.810894	0.189474	4.2797	1.87144e-05	0.000358176	276.478	0.276277	0.665735	0.414996	0.678145	0.973559	0.193375	11.2756	2.76466	2.19444	TRUE	0.0180255	0.0381093
ENSG00000030582.16	1292.53	0.34197	0.101977	3.3534	0.000798265	0.00652247	1398.65	0.452924	0.22384	2.02343	0.0430288	0.532679	0.0656404	11.712	-1.69033	2.18477	FALSE	0.11738	0.177655
ENSG00000031003.10	2022.22	-0.0708145	0.112419	-0.629918	0.528748	0.695469	2588.79	-0.191712	0.260534	-0.735841	0.461828	0.943319	0.0762793	11.6378	1.58493	2.18636	FALSE	0.139764	0.20502
ENSG00000031081.10	765.183	0.653086	0.162593	4.01669	5.90217e-05	0.000885434	770.449	0.508226	0.37592	1.35195	0.176391	0.802212	0.110069	11.6409	1.31609	2.18629	FALSE	0.213472	0.290412
ENSG00000031691.6	171.527	0.195132	0.143126	1.36336	0.172769	0.335326	169.53	-0.499048	0.519548	-0.960543	0.336782	0.910147	0.150854	11.2581	4.60168	2.19484	TRUE	0.000718306	0.00297374
ENSG00000031698.12	4971.61	-0.209994	0.0914947	-2.29515	0.0217244	0.0771807	6432.78	-0.0684239	0.297875	-0.229707	0.81832	0.982833	0.0866109	11.3213	-1.63456	2.19339	FALSE	0.129618	0.192579
ENSG00000031823.14	1809.24	0.0442968	0.0648127	0.683458	0.494317	0.667981	2078.24	0.159297	0.267806	0.594823	0.551962	0.958924	0.0776564	11.199	-1.48089	2.19622	FALSE	0.166214	0.236343
ENSG00000032219.18	1042.83	0.0812328	0.0831741	0.976659	0.328738	0.515154	1247.73	-0.37012	0.242951	-1.52343	0.12765	0.735614	0.0707633	11.3997	6.37834	2.19161	TRUE	4.44771e-05	0.000372932
ENSG00000032389.12	1037.9	-0.142883	0.0742781	-1.92362	0.054402	0.150435	1325.09	0.00545412	0.206636	0.0263947	0.978942	0.997481	0.0602408	11.441	-2.4624	2.19068	TRUE	0.0307836	0.0589057
ENSG00000032444.15	3141.24	0.122637	0.0951172	1.28932	0.197286	0.36678	3431.2	0.195714	0.272633	0.717869	0.472838	0.945677	0.0794357	11.4153	-0.919959	2.19126	FALSE	0.376625	0.462869
ENSG00000032742.17	482.302	0.143462	0.104856	1.36818	0.171256	0.333306	542.483	0.174801	0.400979	0.435934	0.662885	0.972576	0.11636	11.2325	-0.26932	2.19544	FALSE	0.792566	0.837819
ENSG00000033011.11	460.813	-0.217379	0.0658824	-3.29951	0.000968551	0.00757153	594.518	0.11461	0.243247	0.471165	0.637523	0.971349	0.0706146	11.2495	-4.70142	2.19504	TRUE	0.000610517	0.00261781
ENSG00000033030.13	603.86	0.405702	0.0957309	4.23794	2.25584e-05	0.000413007	553.826	0.331261	0.242201	1.36771	0.171402	0.797026	0.0707527	11.5342	1.05212	2.18861	FALSE	0.314288	0.399684
ENSG00000033050.7	1820.97	-0.106611	0.059698	-1.78584	0.0741257	0.186243	2247.63	-0.0804287	0.246286	-0.326565	0.743997	0.976129	0.0714174	11.1996	-0.36661	2.19621	FALSE	0.720742	0.777763
ENSG00000033100.15	804.521	-0.140095	0.085446	-1.63958	0.101093	0.23175	1050.3	0.175408	0.293809	0.597014	0.550498	0.95865	0.0853653	11.2879	-3.69592	2.19416	TRUE	0.00337947	0.0099563
ENSG00000033122.18	2147.03	-0.149551	0.124397	-1.20221	0.229282	0.405778	2397.89	-0.69811	0.295113	-2.36557	0.0180023	0.370636	0.0863483	11.6084	6.35287	2.18699	TRUE	4.24643e-05	0.000361559
ENSG00000033170.16	1339.78	-0.2575	0.109882	-2.34342	0.0191079	0.0704422	1494.24	0.0327361	0.282906	0.115714	0.907879	0.992831	0.0826102	11.5156	-3.51332	2.18902	TRUE	0.00453903	0.0125978
ENSG00000033178.12	1398.27	0.0799563	0.0877202	0.911493	0.362036	0.547854	1500.44	-0.276752	0.239931	-1.15346	0.24872	0.860682	0.0699707	11.4564	5.09797	2.19034	TRUE	0.000303804	0.00153255
ENSG00000033327.12	2352.63	-0.322224	0.172253	-1.87064	0.0613948	0.163741	2629.8	0.469869	0.332826	1.41175	0.158022	0.780982	0.0980383	11.9224	-8.07942	2.18039	TRUE	3.54427e-06	6.89961e-05
ENSG00000033627.15	10157.2	-0.300621	0.0895678	-3.35635	0.000789777	0.0064694	13027.1	-0.122101	0.285508	-0.427661	0.668898	0.973559	0.0830407	11.3353	-2.14979	2.19307	FALSE	0.0539541	0.0934362
ENSG00000033800.13	1676.35	0.131113	0.10708	1.22444	0.220785	0.395679	1816.53	-0.299466	0.255259	-1.17318	0.240722	0.859054	0.0746778	11.6025	5.76582	2.18712	TRUE	0.000101939	0.000677327
ENSG00000033867.16	378.152	0.326275	0.131511	2.48097	0.0131024	0.0534078	412.494	-0.584673	0.31815	-1.83773	0.0661024	0.605904	0.0930413	11.5848	9.79079	2.18751	TRUE	6.00705e-07	2.43915e-05
ENSG00000034053.14	6251.15	-0.214905	0.0919975	-2.33599	0.0194918	0.0713805	8284.54	0.0666269	0.379252	0.17568	0.860545	0.988006	0.109975	11.1999	-2.55996	2.1962	TRUE	0.0261931	0.0516617
ENSG00000034152.18	409.715	0.306596	0.102836	2.9814	0.00286937	0.0172838	494.293	0.917657	0.320398	2.86412	0.00418175	0.192246	0.093221	11.351	-6.55497	2.19271	TRUE	3.53715e-05	0.000319009
ENSG00000034239.10	158.032	0.0318425	0.268137	0.118755	0.90547	0.948761	322.933	-0.983971	0.973768	-1.01048	0.312266	0.897787	0.282737	11.2579	3.59278	2.19485	TRUE	0.00407398	0.011567
ENSG00000034510.5	12901.6	0.206055	0.150948	1.36507	0.17223	0.334516	16604	0.490263	0.337264	1.45365	0.146044	0.761543	0.0988485	11.6869	-2.87518	2.18531	TRUE	0.0142889	0.0316298
ENSG00000034533.11	237.388	-0.194135	0.0744959	-2.60599	0.00916099	0.0407924	279.177	-0.209402	0.282762	-0.740558	0.458961	0.943209	0.0820611	11.236	0.186038	2.19536	FALSE	0.855731	0.889237
ENSG00000034677.12	2170.35	0.323746	0.105096	3.08048	0.00206669	0.0134706	2532.38	0.0127234	0.323842	0.039289	0.96866	0.99641	0.0942395	11.3589	3.30034	2.19253	TRUE	0.00678971	0.0173528
ENSG00000034693.14	433.871	-0.0530448	0.097845	-0.542131	0.587728	0.741282	523.897	-0.430342	0.274044	-1.57034	0.116337	0.714197	0.0798817	11.4351	4.7232	2.19081	TRUE	0.000563416	0.00246516
ENSG00000034713.7	5750.98	0.0416541	0.0727952	0.572209	0.56718	0.725285	6572.29	-0.027327	0.229898	-0.118866	0.905382	0.992831	0.0668758	11.3416	1.03148	2.19292	FALSE	0.32381	0.409687
ENSG00000034971.15	2.05068	-0.429749	0.688843	-0.623871	0.532712	0.698546	2.29882	-0.573502	1.77622	-0.322878	0.746787	0.976129	0.518648	11.5141	0.277169	2.18906	FALSE	0.786564	0.832761
ENSG00000035115.21	1413.5	0.106321	0.0657824	1.61625	0.10604	0.239554	1477.86	-0.271566	0.21114	-1.28619	0.198377	0.820502	0.0614042	11.3306	6.15408	2.19317	TRUE	6.30602e-05	0.000478291
ENSG00000035141.7	644.034	-0.0521473	0.0694398	-0.750972	0.452669	0.632927	825.942	-0.0361385	0.217807	-0.165919	0.86822	0.989267	0.0633653	11.3463	-0.252644	2.19282	FALSE	0.805062	0.847934
ENSG00000035403.16	1229.77	0.285713	0.152667	1.87148	0.0612781	0.163511	1224.06	0.230298	0.234104	0.983742	0.325243	0.90458	0.0697559	12.4788	0.79441	2.16958	FALSE	0.441803	0.526728
ENSG00000035499.12	33.6691	0.258066	0.164548	1.56833	0.116804	0.257076	33.2169	-0.333643	0.392426	-0.850207	0.39521	0.928058	0.114805	11.6019	5.15402	2.18713	TRUE	0.000266678	0.00138952
ENSG00000035664.11	395.36	-0.216287	0.166602	-1.29823	0.194209	0.362796	425.534	0.601021	0.373584	1.6088	0.107661	0.700198	0.109482	11.6819	-7.46523	2.18541	TRUE	8.86196e-06	0.000123959
ENSG00000035681.7	834.726	0.0631411	0.0495923	1.2732	0.202946	0.37371	950.03	0.0839256	0.162691	0.515861	0.605952	0.967261	0.0472992	11.3164	-0.439428	2.1935	FALSE	0.668625	0.732659
ENSG00000035687.9	1827.55	-0.329424	0.104875	-3.1411	0.00168312	0.0115031	2199.04	-0.50481	0.276522	-1.82557	0.0679149	0.612608	0.0807034	11.4914	2.17322	2.18956	FALSE	0.0514646	0.0898117
ENSG00000035720.7	3.36396	0.922478	0.29422	3.13534	0.00171656	0.0116563	1.75572	2.34333	1.33426	1.75628	0.0790398	0.639228	0.386605	11.1651	-3.67522	2.19702	TRUE	0.00356839	0.0104125
ENSG00000035862.12	6876.62	0.0811142	0.0860845	0.942263	0.346058	0.532027	7728.49	-0.0565751	0.246131	-0.229858	0.818202	0.982799	0.0717172	11.4173	1.91989	2.19121	FALSE	0.080197	0.129646
ENSG00000035928.14	1266.79	0.101949	0.0856061	1.19091	0.233689	0.410721	1454.25	0.0713927	0.278674	0.256187	0.797806	0.980365	0.0810282	11.3214	0.377109	2.19339	FALSE	0.713066	0.771221
ENSG00000036054.12	972.651	0.0923931	0.0733118	1.26028	0.20757	0.3795	1015.03	-0.308881	0.230246	-1.34153	0.179749	0.804244	0.0669825	11.3454	5.99073	2.19284	TRUE	7.96019e-05	0.000568113
ENSG00000036257.12	2381.47	-0.0271205	0.0691512	-0.392192	0.694917	0.818249	2938.62	-0.147525	0.208421	-0.70782	0.479057	0.947531	0.0606733	11.3753	1.98447	2.19216	FALSE	0.0718556	0.118357
ENSG00000036448.9	872.652	-0.0536331	0.141743	-0.378384	0.705145	0.824573	1125.86	-0.436882	0.411417	-1.0619	0.288283	0.884973	0.119845	11.4049	3.19786	2.19149	TRUE	0.00813111	0.0200436
ENSG00000036473.6	5.27402	0.303156	0.251706	1.2044	0.228434	0.40474	6.93923	0.25742	0.597318	0.430959	0.666498	0.973482	0.17477	11.608	0.261691	2.187	FALSE	0.798145	0.842293
ENSG00000036530.8	3492.15	-0.189337	0.121577	-1.55734	0.11939	0.261071	4634.94	-0.24959	0.272874	-0.914671	0.360364	0.916789	0.0799658	11.6806	0.753492	2.18544	FALSE	0.466072	0.550255
ENSG00000036549.12	1002.95	0.151938	0.0919776	1.6519	0.0985545	0.227599	1126.17	-0.165844	0.274903	-0.603283	0.54632	0.957997	0.0800381	11.3817	3.97039	2.19201	TRUE	0.00205532	0.00671924
ENSG00000036565.14	3.91559	0.243411	0.417514	0.583001	0.559893	0.719448	4.13542	-0.942998	0.989429	-0.953072	0.340553	0.910763	0.289509	11.6097	4.098	2.18696	TRUE	0.0015805	0.00549721
ENSG00000036672.15	1035.74	-0.031224	0.0872978	-0.357672	0.720589	0.834397	1235.97	0.540454	0.184725	2.92572	0.00343661	0.177548	0.0542339	11.7669	-10.541	2.18361	TRUE	2.40889e-07	1.50815e-05
ENSG00000037042.8	3667.68	-0.428849	0.0920645	-4.65813	3.19088e-06	8.91115e-05	4757.07	-0.0167431	0.327273	-0.0511594	0.959199	0.99604	0.0950489	11.2692	-4.33573	2.19459	TRUE	0.00111903	0.00418791
ENSG00000037241.7	377.741	0.123702	0.0868015	1.42512	0.154124	0.310397	445.12	-0.000372032	0.17362	-0.0021428	0.99829	0.99993	0.0510743	11.8598	2.42929	2.18167	TRUE	0.0319906	0.0608461
ENSG00000037280.15	163.937	0.438714	0.156961	2.79504	0.0051893	0.0269099	194.084	0.354886	0.321441	1.10405	0.269573	0.87342	0.0944788	11.8196	0.887264	2.18251	FALSE	0.392633	0.478973
ENSG00000037474.14	1214.42	-0.157216	0.092464	-1.7003	0.089075	0.212476	1424.85	-0.0392274	0.228018	-0.172036	0.863409	0.98835	0.0666507	11.5625	-1.77026	2.18799	FALSE	0.103017	0.159437
ENSG00000037637.10	1033.96	0.0250905	0.0594502	0.422042	0.672994	0.803403	1204.09	0.125909	0.245133	0.513635	0.607507	0.967413	0.0710833	11.1998	-1.41832	2.1962	FALSE	0.183319	0.256187
ENSG00000037749.11	217.948	0.116847	0.209454	0.557863	0.576938	0.73254	313.776	-0.217638	0.362853	-0.599796	0.548642	0.958223	0.107398	12.1521	3.11444	2.17579	TRUE	0.00882575	0.0214193
ENSG00000037757.13	689.014	-0.308507	0.0830034	-3.7168	0.000201761	0.00232376	777.223	0.329054	0.186326	1.76601	0.0773941	0.63682	0.0546026	11.6804	-11.6764	2.18544	TRUE	8.57421e-08	8.5721e-06
ENSG00000037897.16	143.681	-0.0543971	0.101712	-0.534813	0.592779	0.74534	172.207	-0.00818064	0.216102	-0.0378554	0.969803	0.99641	0.0634375	11.7606	-0.728535	2.18374	FALSE	0.480542	0.564026
ENSG00000038002.8	340.564	-0.140281	0.138657	-1.01171	0.311675	0.498051	373.836	-0.314925	0.390398	-0.806677	0.419853	0.935358	0.113786	11.4305	1.53484	2.19091	FALSE	0.152027	0.219741
ENSG00000038210.12	192.725	0.323481	0.12366	2.61588	0.00889974	0.0399633	180.539	-0.461446	0.468959	-0.98398	0.325125	0.904574	0.136099	11.2364	5.76733	2.19535	TRUE	0.000115222	0.000740639
ENSG00000038219.12	2008.41	-0.127333	0.0995811	-1.27869	0.201007	0.371297	2594.81	-0.346477	0.214599	-1.61453	0.106412	0.697906	0.0629671	11.739	3.48029	2.1842	TRUE	0.00468757	0.0129131
ENSG00000038274.16	2612.7	-0.0104262	0.081261	-0.128305	0.897908	0.943729	2678.12	-0.490585	0.258701	-1.89634	0.0579152	0.582584	0.0752453	11.3361	6.38125	2.19305	TRUE	4.54429e-05	0.000377984
ENSG00000038295.7	89.5364	-0.847233	0.26403	-3.20885	0.00133268	0.00966597	104.09	-0.964572	0.409293	-2.35668	0.0184391	0.376168	0.121876	12.4463	0.962772	2.17018	FALSE	0.353995	0.440409
ENSG00000038358.14	2016.61	-0.0719905	0.0775985	-0.927731	0.353547	0.53943	2399	0.278447	0.248376	1.12107	0.262259	0.869026	0.0722364	11.3325	-4.85126	2.19313	TRUE	0.000468047	0.00213745
ENSG00000038382.17	4132.07	-0.096392	0.109551	-0.879885	0.378922	0.564183	5208.9	-0.0793794	0.356884	-0.222423	0.823984	0.983425	0.103768	11.3209	-0.16395	2.1934	FALSE	0.872661	0.902261
ENSG00000038427.15	1600.82	0.703674	0.159857	4.4019	1.07305e-05	0.000228385	1700.63	0.0777685	0.448753	0.173299	0.862416	0.988067	0.130802	11.4331	4.78513	2.19086	TRUE	0.000508802	0.00228241
ENSG00000038532.14	1459.56	-0.121447	0.0654173	-1.85649	0.0633835	0.167355	1716.55	-0.114464	0.234233	-0.488676	0.625071	0.970729	0.0680217	11.2653	-0.102651	2.19468	FALSE	0.920044	0.939031
ENSG00000038945.14	100.369	1.14992	0.291681	3.94239	8.06748e-05	0.00113676	137.048	2.17624	0.845244	2.57469	0.0100331	0.288523	0.246226	11.4062	-4.1682	2.19146	TRUE	0.00145111	0.00514399
ENSG00000039068.18	130.947	0.675585	0.255143	2.64787	0.00810012	0.0373389	87.5123	0.665265	0.522619	1.27295	0.203037	0.826809	0.153608	11.8192	0.067181	2.18251	FALSE	0.947561	0.960584
ENSG00000039123.15	1466	-0.0291087	0.0686391	-0.424083	0.671505	0.802599	1766.1	-0.182207	0.17352	-1.05006	0.293688	0.887635	0.0506903	11.535	3.02028	2.18859	TRUE	0.0110929	0.0257913
ENSG00000039139.9	87.0521	-0.458295	0.207486	-2.2088	0.0271885	0.090784	157.98	-0.753571	0.711358	-1.05934	0.289444	0.884973	0.206691	11.2896	1.42859	2.19412	FALSE	0.180201	0.252411
ENSG00000039319.16	2480.37	-0.194444	0.141058	-1.37847	0.168057	0.329009	2688.22	-0.36574	0.461822	-0.791951	0.428389	0.938652	0.13427	11.3177	1.27576	2.19347	FALSE	0.227603	0.306201
ENSG00000039523.18	2960.13	-0.170758	0.0916443	-1.86327	0.0624243	0.165609	3652.98	0.158053	0.307623	0.513789	0.6074	0.967413	0.0894074	11.3021	-3.67768	2.19383	TRUE	0.0034831	0.0102146
ENSG00000039537.13	4.22799	0.802296	0.515096	1.55757	0.119336	0.261035	9.95163	-0.751603	1.41144	-0.532507	0.594375	0.965789	0.411602	11.4547	3.77525	2.19037	TRUE	0.00286497	0.00873478
ENSG00000039560.13	290.507	0.193354	0.142143	1.36028	0.173742	0.336553	295.702	-0.010862	0.351454	-0.0309058	0.975345	0.996774	0.102725	11.5596	1.988	2.18806	FALSE	0.0710195	0.117262
ENSG00000039600.10	4.4359	0.166848	0.361859	0.461084	0.644738	0.784023	7.07278	-0.770317	0.73253	-1.05158	0.29299	0.887149	0.215396	11.839	4.35089	2.1821	TRUE	0.000973136	0.00375601
ENSG00000039650.10	687.783	-0.233461	0.0927879	-2.51608	0.0118669	0.0495917	804.918	0.197833	0.313837	0.630369	0.528453	0.957758	0.0912041	11.2976	-4.7289	2.19393	TRUE	0.000576845	0.00251127
ENSG00000039987.6	19.074	0.0914568	0.172325	0.530722	0.595611	0.747635	19.475	0.239446	0.461615	0.518714	0.60396	0.967261	0.134678	11.476	-1.09884	2.1899	FALSE	0.294355	0.37842
ENSG00000040199.18	1423.81	-0.158375	0.0951725	-1.66409	0.0960949	0.223668	1876.21	-0.186437	0.214124	-0.870699	0.383918	0.924778	0.0627445	11.6773	0.447243	2.18551	FALSE	0.662882	0.727639
ENSG00000040275.16	258.024	-0.00160176	0.0886165	-0.0180752	0.985579	0.9927	299.273	-0.209209	0.226889	-0.922074	0.35649	0.915267	0.0662614	11.5215	3.13315	2.18889	TRUE	0.00903971	0.0218348
ENSG00000040341.17	3377.93	-0.357141	0.113679	-3.14166	0.00167993	0.0114893	4234.69	-0.482841	0.306176	-1.577	0.114795	0.712601	0.0893179	11.4708	1.40734	2.19001	FALSE	0.185842	0.259071
ENSG00000040487.12	416.788	-0.0186159	0.0928877	-0.200413	0.841158	0.909657	450.433	0.286458	0.262929	1.08949	0.275938	0.875796	0.0766263	11.4259	-3.98132	2.19102	TRUE	0.00200142	0.00658712
ENSG00000040531.14	347.475	0.217867	0.107195	2.03244	0.0421096	0.124391	342.031	0.609682	0.197732	3.08337	0.00204669	0.139843	0.0583566	12.0137	-6.71416	2.17854	TRUE	2.13956e-05	0.000225446
ENSG00000040608.13	1491.38	-0.367911	0.148316	-2.48058	0.0131168	0.0534595	1988.77	-0.000880064	0.557888	-0.00157749	0.998741	0.99993	0.161922	11.2403	-2.26672	2.19526	TRUE	0.0440813	0.0791122
ENSG00000040633.12	869.217	0.0753841	0.0803749	0.937906	0.348293	0.534155	1018.62	0.227325	0.299203	0.759768	0.447393	0.942473	0.0868506	11.2454	-1.74945	2.19514	FALSE	0.107418	0.165034
ENSG00000040731.10	1328.95	-0.249481	0.127993	-1.94918	0.0512739	0.143955	1835.38	-0.0928444	0.396983	-0.233875	0.815082	0.982472	0.115512	11.3542	-1.35602	2.19264	FALSE	0.201446	0.276744
ENSG00000040933.15	3273.53	-0.285945	0.115742	-2.47053	0.0134911	0.0546289	4288.07	-0.367899	0.260716	-1.41111	0.158212	0.780982	0.0763947	11.6756	1.07276	2.18555	FALSE	0.305049	0.389643
ENSG00000041353.9	1163.78	-0.414815	0.21158	-1.96055	0.049931	0.140969	1526.62	-0.788257	0.423101	-1.86305	0.0624555	0.594966	0.124466	11.8602	3.00036	2.18167	TRUE	0.0111886	0.0259624
ENSG00000041357.15	1932.4	0.0277127	0.0840372	0.329766	0.741577	0.84755	2217.77	-0.107572	0.230729	-0.466226	0.641054	0.971349	0.067282	11.4529	2.01071	2.19041	FALSE	0.0684999	0.113715
ENSG00000041515.15	283.828	-0.427638	0.133122	-3.21238	0.00131642	0.00957151	438.759	-0.329638	0.37689	-0.874626	0.381777	0.924652	0.109838	11.4257	-0.892226	2.19102	FALSE	0.390676	0.477028
ENSG00000041802.10	778.904	0.0351218	0.0608584	0.577107	0.563867	0.722639	991.869	0.220253	0.200637	1.09777	0.272305	0.87428	0.0583274	11.3133	-3.17401	2.19357	TRUE	0.00856995	0.0209296
ENSG00000041880.14	561.909	-0.0682785	0.0784782	-0.870031	0.384283	0.569759	672.879	-0.066187	0.243363	-0.271969	0.785646	0.97896	0.0708125	11.3544	-0.0295347	2.19263	FALSE	0.976951	0.982788
ENSG00000041982.15	308.638	-0.555369	0.314977	-1.76321	0.0778658	0.192554	354.223	1.01429	0.777446	1.30465	0.192012	0.817361	0.227245	11.5615	-6.90735	2.18801	TRUE	1.98272e-05	0.000213967
ENSG00000041988.15	715.978	0.506531	0.167982	3.01539	0.00256653	0.0158416	592.208	0.0403818	0.319544	0.126373	0.899437	0.992404	0.094185	11.9521	4.9493	2.17978	TRUE	0.000340794	0.00167271
ENSG00000042062.11	171.91	1.42123	0.207708	6.84242	7.78673e-12	2.12525e-09	160.949	0.467754	0.490033	0.954536	0.339812	0.910717	0.143402	11.6152	6.64895	2.18684	TRUE	2.77399e-05	0.000269431
ENSG00000042088.13	349.301	-0.166986	0.0760989	-2.19433	0.0282116	0.0931277	421.058	-0.0406203	0.227397	-0.178631	0.858227	0.987946	0.066207	11.3818	-1.90865	2.19201	FALSE	0.0818362	0.131804
ENSG00000042286.14	413.175	0.0946861	0.0964869	0.981336	0.326427	0.512785	438.175	-0.0373382	0.290542	-0.128512	0.897743	0.992387	0.0845807	11.376	1.56093	2.19214	FALSE	0.145913	0.212356
ENSG00000042304.10	8.0723	0.531789	0.252379	2.1071	0.0351085	0.109025	10.0327	-0.755762	0.650461	-1.16189	0.245281	0.860682	0.189934	11.5146	6.77894	2.18904	TRUE	2.41579e-05	0.00024377
ENSG00000042317.16	617.449	-0.19012	0.100983	-1.8827	0.0597414	0.160571	724.584	-0.130027	0.278102	-0.46755	0.640106	0.971349	0.0810914	11.4501	-0.741051	2.19047	FALSE	0.473587	0.557389
ENSG00000042429.10	664.635	0.166775	0.0648321	2.57241	0.0100992	0.0439459	705.314	-0.0471894	0.170923	-0.276086	0.782482	0.978692	0.0498842	11.4915	4.28922	2.18955	TRUE	0.00115882	0.00430181
ENSG00000042445.13	1174.36	-0.311178	0.0863836	-3.60229	0.00031543	0.00327416	1380.18	0.011821	0.230721	0.0512351	0.959138	0.99604	0.0673178	11.4788	-4.79813	2.18984	TRUE	0.000492473	0.00222436
ENSG00000042493.15	497.768	0.64063	0.161489	3.96702	7.27777e-05	0.00104962	521.773	0.94166	0.397504	2.36893	0.0178395	0.369837	0.116197	11.5646	-2.59068	2.18794	TRUE	0.0242375	0.0485368
ENSG00000042753.11	2044.37	-0.00596092	0.119596	-0.0498421	0.960248	0.978463	2581.73	0.213141	0.292368	0.729016	0.465992	0.944568	0.0854788	11.5725	-2.56323	2.18777	TRUE	0.0254649	0.0504948
ENSG00000042781.12	20.4407	0.201657	0.14679	1.37378	0.16951	0.33094	26.9212	-0.625815	0.409399	-1.52862	0.126359	0.733458	0.119346	11.4388	6.93337	2.19073	TRUE	2.02255e-05	0.000216963
ENSG00000042813.7	1.63954	-0.239535	0.447097	-0.535757	0.592126	0.744889	2.06407	0.340961	1.18102	0.288701	0.77281	0.97819	0.344669	11.4896	-1.68422	2.1896	FALSE	0.119084	0.179794
ENSG00000042832.11	21.1029	0.441585	0.172682	2.55721	0.0105515	0.0454518	25.8521	0.244851	0.448561	0.545859	0.585163	0.965443	0.130956	11.5065	1.50229	2.18922	FALSE	0.159961	0.229068
ENSG00000042980.12	236.607	1.01467	0.224984	4.50998	6.48327e-06	0.000154717	284.874	0.986982	0.657185	1.50183	0.13314	0.743444	0.191416	11.3997	0.144672	2.19161	FALSE	0.887496	0.913516
ENSG00000043039.6	24.8528	-0.0560259	0.184573	-0.303543	0.761476	0.859985	42.3894	-0.338494	0.629755	-0.537501	0.590922	0.965789	0.182992	11.2924	1.54361	2.19405	FALSE	0.15023	0.217579
ENSG00000043093.13	1517.29	0.128108	0.0851245	1.50495	0.132336	0.280374	1389.24	-0.645985	0.326479	-1.97864	0.0478562	0.5476	0.0947379	11.2311	8.1709	2.19547	TRUE	4.66838e-06	8.19879e-05
ENSG00000043143.20	2187.97	0.187749	0.0939001	1.99946	0.0455587	0.131693	2378.57	-0.0714423	0.283113	-0.252346	0.800774	0.980683	0.0824162	11.375	3.14491	2.19216	TRUE	0.00897685	0.0217162
ENSG00000043355.11	702.293	0.784767	0.27054	2.90074	0.00372279	0.0210027	368.846	-0.0644377	0.429982	-0.149861	0.880874	0.989825	0.127849	12.3741	6.64224	2.17153	TRUE	2.05205e-05	0.000218878
ENSG00000043462.11	310.381	0.307744	0.135855	2.26523	0.0234984	0.0817552	408.295	0.533305	0.365254	1.46009	0.144264	0.76001	0.106556	11.4725	-2.11683	2.18998	FALSE	0.0568787	0.0975604
ENSG00000043514.15	505.818	0.154263	0.0692387	2.22799	0.0258814	0.08749	523.684	0.244589	0.228224	1.07171	0.283852	0.881334	0.0663474	11.3134	-1.36141	2.19357	FALSE	0.19988	0.274899
ENSG00000043591.5	528.339	0.133699	0.142095	0.940913	0.346749	0.532662	587.123	0.262632	0.286269	0.917433	0.358916	0.91655	0.0841903	11.8473	-1.53145	2.18193	FALSE	0.151914	0.219628
ENSG00000044090.8	881.138	-0.100683	0.0863833	-1.16553	0.243803	0.422883	1032.75	-0.149317	0.261799	-0.570349	0.568441	0.961409	0.0762052	11.3711	0.638201	2.19225	FALSE	0.535984	0.614713
ENSG00000044115.20	5475.18	0.218118	0.0937936	2.32551	0.0200448	0.0727932	6050.86	0.504266	0.213134	2.36596	0.0179834	0.370636	0.0624363	11.6638	-4.58305	2.1858	TRUE	0.000676544	0.00283387
ENSG00000044446.11	784.48	0.141062	0.0775781	1.81832	0.0690152	0.177506	812.706	0.211828	0.20239	1.04663	0.295269	0.888134	0.0590815	11.5021	-1.19777	2.18932	FALSE	0.255108	0.3367
ENSG00000044459.14	156.281	0.308238	0.131596	2.3423	0.0191651	0.0705641	167.183	-0.110265	0.387331	-0.28468	0.77589	0.978409	0.112801	11.3936	3.71009	2.19174	TRUE	0.00324537	0.00965386
ENSG00000044524.10	246.95	-0.363392	0.140629	-2.58404	0.00976507	0.0428421	316.847	-0.858967	0.446589	-1.9234	0.0544304	0.57269	0.129899	11.3378	3.81509	2.19301	TRUE	0.00271823	0.00836511
ENSG00000044574.7	6271.97	0.160935	0.11684	1.37739	0.168392	0.329431	8585.97	0.867229	0.305388	2.83976	0.00451477	0.200798	0.0891452	11.5002	-7.92297	2.18936	TRUE	5.42791e-06	9.08943e-05
ENSG00000046604.12	35.9313	1.64698	0.368472	4.46975	7.83119e-06	0.000179625	39.069	-0.674005	0.993722	-0.678263	0.497605	0.951189	0.289881	11.4695	8.00667	2.19004	TRUE	4.97712e-06	8.54105e-05
ENSG00000046647.13	396.729	-0.140546	0.0844207	-1.66483	0.0959465	0.223387	462.685	0.0199354	0.21799	0.0914508	0.927134	0.994383	0.0636503	11.5126	-2.5213	2.18909	TRUE	0.0275704	0.0538498
ENSG00000046651.14	972.839	0.314281	0.107674	2.91882	0.00351355	0.0201264	920.77	0.317082	0.270864	1.17063	0.241747	0.859054	0.0791364	11.5404	-0.0353933	2.18848	FALSE	0.972371	0.979713
ENSG00000046653.14	27981.1	0.213396	0.110643	1.92869	0.0537699	0.149239	26835.5	-0.229359	0.383158	-0.598601	0.549439	0.95828	0.111315	11.2838	3.97748	2.19425	TRUE	0.00206404	0.00674293
ENSG00000046889.18	1248.82	0.205224	0.157264	1.30497	0.191904	0.360079	1377	-0.0414448	0.525439	-0.0788765	0.937131	0.994388	0.152723	11.305	1.61514	2.19376	FALSE	0.133822	0.197721
ENSG00000047056.14	1279.53	-0.396709	0.101904	-3.89298	9.90223e-05	0.00134174	1745.46	-0.235433	0.307167	-0.766468	0.443398	0.942135	0.0894189	11.3752	-1.80359	2.19216	FALSE	0.0978193	0.1527
ENSG00000047188.15	1533.08	-0.0861251	0.0920949	-0.935178	0.349697	0.535675	1761.09	-0.292097	0.191345	-1.52654	0.126874	0.733987	0.0562123	11.7959	3.66418	2.183	TRUE	0.00333098	0.00985565
ENSG00000047230.14	370.544	0.0607201	0.0976302	0.62194	0.533981	0.699519	392.883	0.200629	0.32452	0.618234	0.536421	0.957758	0.0943307	11.3082	-1.48318	2.19369	FALSE	0.165355	0.235294
ENSG00000047249.16	5114.12	-0.0652251	0.11581	-0.56321	0.573292	0.729665	6425.23	-0.10759	0.252494	-0.42611	0.670028	0.973559	0.0740589	11.7218	0.572046	2.18456	FALSE	0.578096	0.653187
ENSG00000047315.14	2116.23	-0.118168	0.0893475	-1.32257	0.185979	0.352395	2900.48	0.0205202	0.258161	0.079486	0.936646	0.994388	0.0752082	11.4086	-1.84406	2.19141	FALSE	0.0912823	0.144296
ENSG00000047346.12	956.129	0.107146	0.103063	1.03961	0.298521	0.483912	1020.58	-0.0405084	0.250625	-0.161629	0.871598	0.989304	0.0732844	11.5787	2.01481	2.18764	FALSE	0.0677468	0.112659
ENSG00000047365.11	2734.47	0.143326	0.133128	1.0766	0.28166	0.465792	3026.59	-0.272269	0.370894	-0.734088	0.462895	0.943674	0.108124	11.4397	3.84369	2.19071	TRUE	0.0025438	0.00794004
ENSG00000047410.13	1926.36	-0.015574	0.0916676	-0.169896	0.865092	0.924224	2522.68	0.0644921	0.245157	0.263065	0.792501	0.979458	0.0715278	11.4775	-1.11937	2.18986	FALSE	0.285861	0.369226
ENSG00000047457.13	591.048	1.67376	0.346214	4.83447	1.33503e-06	4.46094e-05	852.389	0.102233	1.03446	0.0988277	0.921275	0.993347	0.301185	11.3819	5.21781	2.19201	TRUE	0.000256208	0.00134975
ENSG00000047578.12	790.076	0.0062625	0.0756338	0.0828003	0.93401	0.964615	926.522	0.154098	0.217903	0.707187	0.47945	0.947569	0.0634836	11.411	-2.32873	2.19135	TRUE	0.0391784	0.0718856
ENSG00000047579.19	881.091	0.0755929	0.0918374	0.823117	0.410441	0.594803	1106.21	0.0241282	0.289987	0.0832042	0.933689	0.994383	0.0843555	11.3417	0.610093	2.19292	FALSE	0.553828	0.630953
ENSG00000047597.5	559.045	-0.329511	0.1426	-2.31073	0.0208477	0.0748854	695.863	-0.403316	0.278689	-1.44719	0.147844	0.764721	0.0820549	11.9012	0.899468	2.18082	FALSE	0.386241	0.47252
ENSG00000047617.14	75.0482	1.15712	0.181503	6.37523	1.82693e-10	3.08666e-08	77.9512	0.689427	0.408091	1.6894	0.0911435	0.669145	0.119585	11.6782	3.91098	2.18549	TRUE	0.00217467	0.00701315
ENSG00000047621.11	773.437	-0.137727	0.0741803	-1.85666	0.0633603	0.167321	981.749	-0.278517	0.244175	-1.14064	0.254019	0.864182	0.070986	11.3143	1.98334	2.19355	FALSE	0.0721307	0.118707
ENSG00000047634.14	515.156	0.218478	0.115557	1.89065	0.0586706	0.15862	524.463	-0.280128	0.365258	-0.766931	0.443123	0.941897	0.10625	11.341	4.69277	2.19294	TRUE	0.000605917	0.00260365
ENSG00000047644.18	928.354	0.268557	0.100551	2.67084	0.0075662	0.0355017	868.961	0.302307	0.258964	1.16737	0.243061	0.859657	0.0756184	11.5153	-0.446318	2.18903	FALSE	0.663644	0.728326
ENSG00000047648.21	178.914	0.57241	0.156757	3.65158	0.000260629	0.00283584	217.949	0.064414	0.581339	0.110803	0.911773	0.993013	0.168754	11.2473	3.01027	2.1951	TRUE	0.0115919	0.0267211
ENSG00000047662.4	262.577	-0.173196	0.119683	-1.44712	0.147863	0.301601	268.177	-0.608301	0.391411	-1.55412	0.120155	0.722646	0.1138	11.3184	3.8234	2.19345	TRUE	0.00268686	0.00828761
ENSG00000047849.21	14986.3	-0.217896	0.104438	-2.08636	0.0369458	0.112959	16018.9	0.0519029	0.252598	0.205477	0.8372	0.985045	0.0738713	11.585	-3.65228	2.1875	TRUE	0.00350249	0.0102621
ENSG00000047932.13	2024.4	-0.0442372	0.077964	-0.567405	0.570439	0.727587	2289.24	-0.461762	0.181491	-2.54427	0.0109507	0.302988	0.0531305	11.6321	7.85849	2.18648	TRUE	5.48002e-06	9.14066e-05
ENSG00000047936.10	156.104	-0.173501	0.270391	-0.641666	0.52109	0.68922	211.056	-0.0102821	1.11236	-0.0092435	0.992625	0.999357	0.322568	11.2008	-0.505997	2.19618	FALSE	0.622669	0.69279
ENSG00000048028.11	729.378	0.068022	0.0928969	0.732231	0.464027	0.642337	784.675	0.188697	0.229262	0.823063	0.410472	0.932483	0.0670129	11.5617	-1.80078	2.18801	FALSE	0.097857	0.152744
ENSG00000048052.21	1164.28	-0.224155	0.105528	-2.12413	0.033659	0.105625	1341.54	-0.906647	0.25251	-3.59053	0.00033	0.0509267	0.0738663	11.5979	9.23956	2.18722	TRUE	1.08582e-06	3.37707e-05
ENSG00000048140.17	1292.76	-0.0193572	0.094122	-0.20566	0.837056	0.907332	1601	-0.0884441	0.332166	-0.266265	0.790035	0.979458	0.0964785	11.2732	0.716086	2.1945	FALSE	0.488507	0.571356
ENSG00000048162.20	349.214	-0.00788186	0.0716574	-0.109994	0.912414	0.953004	414.169	0.328231	0.258931	1.26764	0.204928	0.828739	0.0751861	11.2605	-4.47041	2.19479	TRUE	0.000893507	0.00351662
ENSG00000048342.15	395.202	0.0851356	0.0856525	0.993966	0.32024	0.506973	452.032	-0.0898303	0.26832	-0.334788	0.737785	0.975593	0.078062	11.3472	2.24137	2.1928	TRUE	0.0458891	0.0817635
ENSG00000048392.11	1301.35	0.00952362	0.0834584	0.114112	0.909149	0.951278	1410.5	-0.664283	0.26144	-2.54087	0.0110578	0.303851	0.0760604	11.3472	8.85884	2.1928	TRUE	1.95816e-06	4.8181e-05
ENSG00000048405.9	277.636	0.163377	0.0910624	1.79413	0.0727932	0.18403	327.724	-0.0926401	0.250929	-0.369189	0.711987	0.973994	0.073167	11.4496	3.49908	2.19049	TRUE	0.00469602	0.0129275
ENSG00000048462.10	1.79526	-0.0448806	0.55234	-0.0812553	0.935239	0.965225	0.856401	1.35976	1.71121	0.794619	0.426835	0.937958	0.497926	11.355	-2.82098	2.19262	TRUE	0.0161819	0.0349234
ENSG00000048471.13	745.175	-0.174289	0.096729	-1.80183	0.0715721	0.182049	890.758	0.0130867	0.270321	0.0484118	0.961388	0.99641	0.0787997	11.437	-2.37788	2.19077	TRUE	0.0358377	0.0668234
ENSG00000048540.14	9345.07	-0.0260045	0.139138	-0.186897	0.851742	0.916442	9879.8	-0.661372	0.25791	-2.56435	0.0103369	0.291488	0.0761008	12.0037	8.34903	2.17874	TRUE	2.41683e-06	5.49278e-05
ENSG00000048544.5	866.943	-0.146228	0.0604217	-2.42012	0.0155154	0.060517	1025.69	-0.208408	0.168608	-1.23605	0.216441	0.839032	0.0491515	11.4383	1.26507	2.19074	FALSE	0.231011	0.31001
ENSG00000048545.13	46.3972	-0.507921	0.219491	-2.31409	0.0206629	0.0743531	82.3255	-1.22789	0.690426	-1.77845	0.0753305	0.631564	0.200852	11.3443	3.58455	2.19286	TRUE	0.00408566	0.0115936
ENSG00000048649.13	1664.79	0.0901423	0.0806993	1.11701	0.263988	0.446915	1908.31	-0.256759	0.22491	-1.14161	0.253616	0.863794	0.0655656	11.4394	5.29091	2.19071	TRUE	0.000224451	0.0012232
ENSG00000048707.13	3836.95	-0.160803	0.0854722	-1.88134	0.0599251	0.160907	4861.7	-0.120197	0.269368	-0.44622	0.655438	0.971826	0.0783597	11.343	-0.518192	2.19289	FALSE	0.614282	0.685261
ENSG00000048740.18	6693.69	-0.176891	0.105137	-1.68248	0.0924755	0.218136	8286.77	-0.504646	0.174114	-2.89837	0.00375113	0.184411	0.0516529	12.2632	6.34533	2.17364	TRUE	3.34088e-05	0.000306619
ENSG00000048828.16	2768.45	-0.0130764	0.0530624	-0.246434	0.805346	0.887536	2943.82	-0.367379	0.193347	-1.9001	0.0574196	0.582378	0.0561368	11.2562	6.3114	2.19489	TRUE	5.18126e-05	0.000416144
ENSG00000048991.16	5969.93	-0.228159	0.118448	-1.92624	0.054075	0.149784	7322.98	-0.189432	0.44653	-0.424231	0.671398	0.973559	0.129598	11.2393	-0.298828	2.19528	FALSE	0.770524	0.819448
ENSG00000049089.13	2199.06	-0.369034	0.215442	-1.71292	0.0867277	0.208191	2134.15	0.954116	0.439052	2.17313	0.0297706	0.459669	0.12907	11.8277	-10.2515	2.18234	TRUE	3.10297e-07	1.67712e-05
ENSG00000049130.13	1115.37	-0.0042554	0.17623	-0.0241469	0.980735	0.990282	1260.5	-1.20992	0.420283	-2.87883	0.00399157	0.189485	0.122955	11.6019	9.80574	2.18713	TRUE	5.84118e-07	2.40213e-05
ENSG00000049167.13	199.379	0.0170087	0.0703159	0.24189	0.808865	0.889642	233.309	-0.281979	0.230635	-1.22262	0.221473	0.844166	0.0670531	11.3165	4.45898	2.1935	TRUE	0.000899856	0.0035377
ENSG00000049192.14	40.7858	0.217953	0.179871	1.21172	0.22562	0.401424	49.0957	-0.199829	0.535092	-0.373448	0.708815	0.973994	0.155805	11.3853	2.68145	2.19193	TRUE	0.0207931	0.0428453
ENSG00000049239.12	844.897	-0.0950217	0.106854	-0.889266	0.37386	0.559206	874.196	0.366659	0.320316	1.14468	0.252342	0.86282	0.0932554	11.3794	-4.95072	2.19207	TRUE	0.000393383	0.0018659
ENSG00000049245.12	2116.83	0.352397	0.129274	2.72597	0.00641137	0.0314649	1945.96	0.603062	0.439836	1.37111	0.170342	0.79596	0.127811	11.294	-1.96122	2.19401	FALSE	0.0749751	0.122579
ENSG00000049246.14	1740.04	-0.22239	0.125782	-1.76806	0.0770506	0.19131	1772.68	-0.188027	0.243093	-0.773477	0.43924	0.94144	0.0716055	11.9219	-0.479904	2.1804	FALSE	0.63998	0.708326
ENSG00000049247.13	1.59467	-0.644092	0.670739	-0.960273	0.336918	0.523151	1.61227	-0.654456	1.66164	-0.393861	0.693684	0.973559	0.48565	11.5574	0.0213396	2.1881	FALSE	0.983339	0.98744
ENSG00000049249.8	27.4189	-0.104196	0.134469	-0.774872	0.438416	0.619531	24.8014	-0.0919998	0.328267	-0.280259	0.779279	0.978449	0.095978	11.5742	-0.127074	2.18774	FALSE	0.901063	0.924403
ENSG00000049283.17	171.904	-0.113207	0.214829	-0.526963	0.598219	0.749279	238.647	0.1485	0.600877	0.247138	0.804801	0.981359	0.175155	11.4363	-1.49414	2.19078	FALSE	0.162209	0.231685
ENSG00000049323.15	521.021	0.448338	0.217506	2.06127	0.0392777	0.118044	443.238	-0.0443779	0.464568	-0.0955252	0.923898	0.993748	0.136352	11.7525	3.61357	2.18391	TRUE	0.00367244	0.0106456
ENSG00000049449.8	1635.76	0.519314	0.141769	3.6631	0.000249181	0.0027357	2079.54	-0.189438	0.478959	-0.395521	0.692459	0.973559	0.139192	11.2982	5.09189	2.19392	TRUE	0.000320433	0.00159271
ENSG00000049540.16	693.152	0.12315	0.199092	0.61856	0.536206	0.701109	496.147	-0.103898	0.347201	-0.299246	0.764752	0.977663	0.102732	12.1366	2.2101	2.1761	TRUE	0.0470325	0.0833803
ENSG00000049541.10	419.124	-0.0133716	0.0825535	-0.161975	0.871326	0.928075	527.01	0.28749	0.23078	1.24573	0.212863	0.8351	0.067273	11.4367	-4.47225	2.19077	TRUE	0.000857535	0.00340505
ENSG00000049618.22	2008.02	-0.0533327	0.0664894	-0.802124	0.422481	0.606083	2199.69	-0.0513527	0.188474	-0.272466	0.785264	0.97896	0.0549261	11.4247	-0.036048	2.19104	FALSE	0.971866	0.979481
ENSG00000049656.13	1636.38	-0.0549393	0.0524668	-1.04713	0.295042	0.480376	1933.73	-0.0253454	0.166512	-0.152213	0.879019	0.989821	0.0484336	11.3382	-0.611021	2.193	FALSE	0.553238	0.630393
ENSG00000049759.17	3728.92	-0.103679	0.10816	-0.958569	0.337776	0.523858	4362.06	-0.261389	0.181902	-1.43698	0.150724	0.770258	0.0539197	12.224	2.9249	2.17439	TRUE	0.0125083	0.0284279
ENSG00000049768.14	20.5525	-0.241092	0.189184	-1.27438	0.202529	0.373089	26.2805	-0.209241	0.755404	-0.276992	0.781786	0.978692	0.219116	11.2132	-0.145363	2.19589	FALSE	0.887005	0.913186
ENSG00000049769.12	1994.38	-0.178126	0.0753315	-2.36456	0.0180514	0.0676778	2445.57	0.086961	0.303791	0.286252	0.774685	0.97819	0.0881109	11.209	-3.00856	2.19599	TRUE	0.0116685	0.0268629
ENSG00000049860.13	1087.65	0.114416	0.0799271	1.43151	0.152284	0.307761	1379.2	0.171735	0.24402	0.703776	0.481572	0.947648	0.0710214	11.3657	-0.807064	2.19238	FALSE	0.436193	0.521489
ENSG00000049883.14	498.005	-0.266435	0.0740428	-3.59839	0.00032019	0.00330561	627.082	-0.36114	0.191083	-1.88996	0.0587629	0.585872	0.0557945	11.5132	1.6974	2.18907	FALSE	0.11646	0.176537
ENSG00000050030.13	665.177	-0.213337	0.141538	-1.50728	0.131739	0.279601	818.878	-0.691976	0.340153	-2.03431	0.0419205	0.527425	0.0994929	11.5926	4.81079	2.18733	TRUE	0.000469065	0.00214058
ENSG00000050130.17	1243.43	-0.0245644	0.0724975	-0.338831	0.734737	0.843413	1434.77	-0.169531	0.242676	-0.698589	0.484809	0.948871	0.0705337	11.3038	2.05527	2.19379	FALSE	0.0637101	0.107158
ENSG00000050165.17	19520.2	-0.00611654	0.105036	-0.058233	0.953563	0.974843	26022.7	0.0510941	0.240794	0.21219	0.831959	0.983912	0.0705214	11.652	-0.811251	2.18605	FALSE	0.433481	0.518901
ENSG00000050327.14	31.6536	1.04702	0.217348	4.81727	1.45534e-06	4.74983e-05	27.9927	0.105653	0.505064	0.209187	0.834302	0.984072	0.147862	11.6344	6.36656	2.18643	TRUE	4.1207e-05	0.000354159
ENSG00000050344.8	249.554	-0.0789057	0.111499	-0.707681	0.479143	0.655688	272.007	0.313739	0.277268	1.13154	0.257829	0.867019	0.0810299	11.5531	-4.84568	2.1882	TRUE	0.000447018	0.00206069
ENSG00000050393.11	1375.11	-0.0246111	0.0623478	-0.394738	0.693036	0.816791	1600.64	-0.0640709	0.18805	-0.340712	0.73332	0.975593	0.0547424	11.3747	0.720827	2.19217	FALSE	0.485567	0.568752
ENSG00000050405.13	790.597	-0.187743	0.20506	-0.915552	0.359902	0.545844	731.314	0.402642	0.322139	1.2499	0.211335	0.833709	0.0958482	12.4073	-6.15959	2.17091	TRUE	4.21383e-05	0.00035964
ENSG00000050426.15	1919.1	-0.199429	0.0584516	-3.41186	0.000645217	0.00558529	2331.58	-0.0587772	0.143591	-0.409337	0.682293	0.973559	0.0419762	11.5669	-3.35074	2.18789	TRUE	0.00605452	0.0158234
ENSG00000050438.16	3173.71	-0.475694	0.101197	-4.70065	2.59332e-06	7.5677e-05	4320.49	-0.286192	0.321389	-0.890483	0.373207	0.921512	0.0934821	11.3378	-2.02715	2.19301	FALSE	0.0668212	0.111336
ENSG00000050555.17	155.25	0.0518698	0.14272	0.363438	0.716278	0.831872	199.847	0.215275	0.361063	0.596224	0.551026	0.958924	0.105475	11.5342	-1.54922	2.18861	FALSE	0.148316	0.215337
ENSG00000050628.20	142.639	-0.692348	0.268233	-2.58114	0.00984746	0.0431161	176.989	-1.23752	0.650185	-1.90333	0.0569976	0.581282	0.190134	11.5825	2.86729	2.18756	TRUE	0.0146145	0.0321887
ENSG00000050730.15	13.1793	-1.79941	0.26442	-6.8051	1.00978e-11	2.66638e-09	18.1401	-0.500685	0.58723	-0.852622	0.393869	0.927708	0.172142	11.6953	-7.54448	2.18512	TRUE	7.93517e-06	0.000114897
ENSG00000050748.17	5933.61	-0.392216	0.103727	-3.78124	0.00015605	0.00189968	7955.92	-0.333191	0.270292	-1.23271	0.217686	0.839487	0.0789056	11.5033	-0.748055	2.18929	FALSE	0.469445	0.553466
ENSG00000050767.15	339.98	-0.143341	0.148355	-0.966204	0.333942	0.520207	412.334	-0.194512	0.509392	-0.381852	0.702571	0.973994	0.148005	11.2887	0.345739	2.19414	FALSE	0.735896	0.790585
ENSG00000050820.16	2297.45	0.00322626	0.115415	0.0279536	0.977699	0.988411	2536.66	0.483167	0.24315	1.98712	0.0469094	0.545413	0.0713974	11.7738	-6.7221	2.18346	TRUE	2.33961e-05	0.000239023
ENSG00000051009.10	965.302	-0.331686	0.0616817	-5.37738	7.55771e-08	4.47776e-06	1230.42	-0.218212	0.180797	-1.20695	0.227453	0.849101	0.0526567	11.397	-2.15499	2.19167	FALSE	0.0533384	0.0925294
ENSG00000051108.14	2294	0.500852	0.0839474	5.96626	2.42756e-09	2.70944e-07	2696.32	0.778584	0.300371	2.59207	0.00954002	0.283453	0.0872292	11.2657	-3.18393	2.19467	TRUE	0.00845932	0.0207101
ENSG00000051128.18	712.202	0.152784	0.178475	0.856052	0.391969	0.576838	635.419	0.685574	0.216222	3.17069	0.00152077	0.125456	0.0656078	13.4058	-8.12084	2.15374	TRUE	1.54284e-06	4.13155e-05
ENSG00000051180.16	16.532	0.262726	0.139573	1.88236	0.0597866	0.160666	19.0011	0.158725	0.421229	0.376814	0.706312	0.973994	0.122621	11.3743	0.848155	2.19218	FALSE	0.413844	0.499674
ENSG00000051341.13	36.7249	-0.0511098	0.155656	-0.328352	0.742646	0.848174	45.5606	0.288363	0.376563	0.765778	0.443808	0.942359	0.110124	11.5848	-3.08265	2.18751	TRUE	0.00985349	0.0234049
ENSG00000051382.8	2140.25	-0.200893	0.0934549	-2.14962	0.031585	0.101039	2719.04	-0.430399	0.254688	-1.68991	0.0910457	0.669145	0.0742796	11.4597	3.08975	2.19026	TRUE	0.00984101	0.0233804
ENSG00000051523.10	366.594	1.06186	0.200809	5.2879	1.23731e-07	6.67553e-06	389.425	1.12026	0.44375	2.52454	0.0115851	0.308387	0.130102	11.7024	-0.448931	2.18497	FALSE	0.661682	0.726569
ENSG00000051596.9	609.09	-0.197999	0.133293	-1.48544	0.137427	0.287411	787.463	0.252007	0.391727	0.643322	0.520015	0.956095	0.114085	11.3949	-3.9445	2.19172	TRUE	0.00214586	0.00695022
ENSG00000051620.10	542.7	0.806275	0.125677	6.41543	1.40426e-10	2.48484e-08	564.21	0.819801	0.283134	2.89546	0.00378608	0.184426	0.0829632	11.6754	-0.163042	2.18555	FALSE	0.873273	0.902748
ENSG00000051825.14	411.182	-0.155543	0.144896	-1.07348	0.283057	0.467335	504.007	-0.151367	0.290523	-0.521017	0.602355	0.967261	0.0854563	11.8555	-0.0488601	2.18176	FALSE	0.961844	0.971603
ENSG00000052126.14	1468.5	-0.0723033	0.104849	-0.689597	0.490448	0.664883	1935.33	-0.173209	0.273878	-0.632432	0.527105	0.957758	0.0799482	11.5008	1.26214	2.18935	FALSE	0.231892	0.31092
ENSG00000052344.15	14.331	0.136279	0.261488	0.521167	0.60225	0.752211	10.8748	-0.131696	0.52346	-0.251586	0.801361	0.980683	0.153983	11.8583	1.74028	2.1817	FALSE	0.107669	0.165354
ENSG00000052723.11	743.141	-0.034193	0.0668107	-0.511789	0.608799	0.757069	804.178	-0.416877	0.19774	-2.10821	0.0350126	0.488616	0.0575816	11.3893	6.64595	2.19184	TRUE	3.06627e-05	0.00028875
ENSG00000052749.13	1040.25	-0.246643	0.0975986	-2.52712	0.0115002	0.0485589	1279.24	0.133386	0.27044	0.493217	0.621859	0.970086	0.0788476	11.4446	-4.81979	2.1906	TRUE	0.000479202	0.00217601
ENSG00000052795.12	1810.1	0.169885	0.0909685	1.86751	0.0618303	0.164498	1932.87	-0.450595	0.24868	-1.81194	0.0699949	0.617969	0.072523	11.4569	8.55562	2.19032	TRUE	2.59374e-06	5.71618e-05
ENSG00000052802.12	2652.58	-0.147887	0.108984	-1.35697	0.174792	0.337847	2959.36	-0.0606058	0.247261	-0.245108	0.806373	0.981359	0.072437	11.6659	-1.20493	2.18575	FALSE	0.252105	0.33342
ENSG00000052841.14	1495.84	0.0956922	0.069053	1.38578	0.165814	0.326136	1688.33	0.0262517	0.15947	0.164619	0.869244	0.989267	0.0466942	11.6424	1.48713	2.18626	FALSE	0.163554	0.233154
ENSG00000052850.5	25.3072	1.24134	0.373931	3.31969	0.000901167	0.00716675	14.5247	-0.837324	0.913767	-0.916344	0.359487	0.916618	0.267158	11.573	7.78064	2.18776	TRUE	6.23996e-06	9.98675e-05
ENSG00000053108.16	719.464	-0.492623	0.173998	-2.8312	0.00463739	0.0247401	1109.73	0.0155125	0.391381	0.0396352	0.968384	0.99641	0.114687	11.6776	-4.43063	2.1855	TRUE	0.000875352	0.00345956
ENSG00000053254.15	1395.65	0.109964	0.144514	0.760926	0.446701	0.627272	1526.54	0.205646	0.211469	0.972462	0.330821	0.90867	0.0632008	12.6281	-1.51392	2.16685	FALSE	0.154666	0.222805
ENSG00000053328.8	29.0609	-0.12848	0.181227	-0.708946	0.478358	0.655138	46.6172	-0.238302	0.406287	-0.586536	0.557516	0.958924	0.119066	11.6822	0.922353	2.18541	FALSE	0.375001	0.461367
ENSG00000053371.12	721.75	0.104969	0.0828002	1.26773	0.204893	0.376112	825.297	0.271916	0.206298	1.31807	0.18748	0.812926	0.0602866	11.551	-2.76922	2.18824	TRUE	0.0175236	0.0372541
ENSG00000053372.4	974.379	-0.245373	0.0790807	-3.10282	0.00191687	0.012685	1240.3	-0.0950864	0.230361	-0.412772	0.679774	0.973559	0.0670995	11.402	-2.23976	2.19156	TRUE	0.0459138	0.0817983
ENSG00000053438.8	2974.48	-0.107221	0.167121	-0.641576	0.521149	0.689241	4215	-0.454959	0.445266	-1.02177	0.30689	0.894172	0.129923	11.4812	2.6765	2.18978	TRUE	0.0208469	0.0429371
ENSG00000053501.12	797.832	0.0600261	0.0968684	0.619666	0.535478	0.700688	860.944	0.194428	0.280645	0.69279	0.488441	0.949897	0.0817542	11.4064	-1.64397	2.19146	FALSE	0.127437	0.190005
ENSG00000053524.11	2396.07	0.0438193	0.195931	0.223646	0.823033	0.898554	3174.46	0.107141	0.491448	0.21801	0.827421	0.983569	0.143593	11.5436	-0.440979	2.18841	FALSE	0.667374	0.731645
ENSG00000053702.14	510.672	0.230541	0.188599	1.22239	0.221561	0.39661	424.64	0.365777	0.290194	1.26046	0.207505	0.831574	0.0864507	12.4685	-1.56431	2.16977	FALSE	0.14276	0.208626
ENSG00000053747.15	317.749	0.39015	0.155793	2.50428	0.0122699	0.050896	361.733	-0.0304913	0.415573	-0.0733717	0.94151	0.994388	0.121256	11.4801	3.46905	2.18981	TRUE	0.00493804	0.0134419
ENSG00000053770.11	1828.91	0.0101033	0.0786624	0.128438	0.897802	0.943709	2094.39	-0.358951	0.220782	-1.62582	0.103988	0.692923	0.0643535	11.4332	5.7348	2.19085	TRUE	0.000113132	0.000730268
ENSG00000053900.10	1141.42	0.0727881	0.0701212	1.03803	0.299255	0.484618	1211.87	-0.156426	0.215651	-0.725368	0.468226	0.945115	0.0627573	11.3603	3.65239	2.1925	TRUE	0.00361288	0.0105155
ENSG00000053918.15	48.7007	0.540182	0.20251	2.66744	0.00764317	0.0357544	54.5037	0.504723	0.473839	1.06518	0.286795	0.884267	0.138694	11.6256	0.255665	2.18662	FALSE	0.802677	0.846088
ENSG00000054116.11	1310.22	0.00950646	0.0551997	0.172219	0.863265	0.923153	1620.4	0.180739	0.206009	0.877337	0.380303	0.924128	0.0597971	11.2441	-2.86356	2.19517	TRUE	0.0151128	0.0330824
ENSG00000054118.13	2912	-0.0604331	0.0401422	-1.50548	0.132202	0.280182	3249.37	-0.117949	0.131872	-0.894423	0.371096	0.920425	0.0383384	11.3155	1.50021	2.19352	FALSE	0.160934	0.230185
ENSG00000054148.17	1497.78	0.261589	0.10937	2.39179	0.0167665	0.0641112	1548.72	0.488734	0.234983	2.07987	0.0375374	0.50248	0.0689548	11.7436	-3.29411	2.1841	TRUE	0.00658498	0.0169291
ENSG00000054179.11	392.258	0.456319	0.187956	2.4278	0.0151908	0.0595548	371.114	0.477035	0.560082	0.851723	0.394368	0.927938	0.163076	11.384	-0.127034	2.19196	FALSE	0.901129	0.924442
ENSG00000054219.10	97.1473	0.75127	0.195052	3.85163	0.000117334	0.00152192	106.573	-0.170095	0.468756	-0.362865	0.716705	0.973994	0.137109	11.5927	6.71997	2.18733	TRUE	2.53502e-05	0.000252562
ENSG00000054267.20	1470.46	0.026658	0.0866022	0.307821	0.758219	0.857942	1637.02	-0.151972	0.255184	-0.595539	0.551483	0.958924	0.0743152	11.3928	2.40369	2.19176	TRUE	0.0342938	0.0644755
ENSG00000054277.13	1301.04	-0.228836	0.157343	-1.45438	0.145841	0.298696	1629.57	-0.110331	0.476865	-0.231368	0.817029	0.982799	0.138807	11.3711	-0.85374	2.19225	FALSE	0.410874	0.49674
ENSG00000054282.15	751.328	0.16691	0.0757674	2.20292	0.0276002	0.0916968	809.803	-0.0022609	0.198594	-0.0113846	0.990917	0.999095	0.0579674	11.4973	2.91837	2.18942	TRUE	0.0134031	0.0300266
ENSG00000054356.13	6193.52	-0.518866	0.166087	-3.12406	0.00178376	0.0119848	9870.25	-0.216314	0.310013	-0.697757	0.485329	0.949112	0.0914477	11.9896	-3.30847	2.17902	TRUE	0.00624883	0.0162271
ENSG00000054392.12	175.074	-0.166218	0.141208	-1.17711	0.239152	0.417356	226.366	-0.35176	0.302168	-1.16412	0.244375	0.860622	0.0886816	11.7497	2.09222	2.18397	FALSE	0.0588274	0.100282
ENSG00000054523.17	13996.6	-0.218287	0.0856881	-2.54746	0.010851	0.0464212	17602.6	-0.0642687	0.233443	-0.275308	0.78308	0.978692	0.068084	11.46	-2.26218	2.19025	TRUE	0.044013	0.0790116
ENSG00000054598.6	453.709	1.53298	0.240559	6.37256	1.85903e-10	3.09638e-08	225.621	0.289686	0.313755	0.923285	0.355859	0.915139	0.0945804	13.0643	13.1454	2.15929	TRUE	6.56086e-09	2.09922e-06
ENSG00000054611.13	752.412	0.0063318	0.0681006	0.0929771	0.925922	0.96037	859.04	0.186625	0.188826	0.98834	0.322986	0.90371	0.0550522	11.444	-3.27495	2.19061	TRUE	0.00704222	0.0178675
ENSG00000054654.15	977.292	0.517568	0.149323	3.4661	0.000528065	0.00480556	988.409	0.118909	0.246119	0.483136	0.628999	0.971349	0.0730326	12.2755	5.45864	2.1734	TRUE	0.000134348	0.000830543
ENSG00000054690.13	6410.25	-0.440112	0.232889	-1.8898	0.0587853	0.158777	5941.63	1.27401	0.58653	2.17211	0.0298471	0.459676	0.171358	11.5391	-10.0032	2.1885	TRUE	4.96146e-07	2.24475e-05
ENSG00000054793.13	11270.9	-0.412363	0.0899081	-4.5865	4.50741e-06	0.000116836	15169.6	-0.372978	0.252333	-1.47812	0.139376	0.754018	0.0735502	11.4333	-0.535491	2.19085	FALSE	0.602571	0.675336
ENSG00000054803.3	1218.39	-0.535746	0.223704	-2.39489	0.0166252	0.0637885	1669.33	-1.02807	0.433429	-2.37195	0.0176946	0.36747	0.127658	11.9172	3.85659	2.18049	TRUE	0.00231102	0.00736354
ENSG00000054938.15	8.50973	-0.376381	0.224146	-1.67918	0.0931166	0.219115	9.44516	0.805659	0.629054	1.28075	0.200283	0.823213	0.183357	11.4333	-6.44665	2.19085	TRUE	3.98168e-05	0.000345606
ENSG00000054965.10	7211.47	-0.310591	0.0695465	-4.46595	7.97151e-06	0.000181816	9255.11	-0.165525	0.239657	-0.690676	0.489769	0.95019	0.0696297	11.2866	-2.08339	2.19419	FALSE	0.060706	0.10289
ENSG00000054967.12	427.811	0.0267997	0.0969536	0.276417	0.782227	0.873387	592.847	1.12109	0.301754	3.71523	0.000203017	0.037467	0.087798	11.3518	-12.4637	2.19269	TRUE	5.68661e-08	6.84927e-06
ENSG00000054983.16	1654.13	0.0465113	0.090002	0.516781	0.605309	0.754594	1798.71	-0.226016	0.34904	-0.647535	0.517286	0.955434	0.101273	11.226	2.69101	2.19559	TRUE	0.0206604	0.042632
ENSG00000055044.10	1113.86	0.0886522	0.0604979	1.46538	0.142818	0.294888	1383.76	0.551174	0.244257	2.25653	0.0240375	0.423822	0.070843	11.2085	-6.52883	2.196	TRUE	3.89521e-05	0.000340767
ENSG00000055070.16	1333.02	0.442528	0.0927861	4.76933	1.84837e-06	5.75582e-05	1304.96	0.402907	0.2693	1.49613	0.13462	0.746563	0.0784469	11.4049	0.505062	2.19149	FALSE	0.623132	0.693138
ENSG00000055118.14	851.911	-0.3626	0.11934	-3.03838	0.00237853	0.0149395	1113.56	-0.0507526	0.271997	-0.186592	0.85198	0.987086	0.0796731	11.6597	-3.91408	2.18589	TRUE	0.00216901	0.00700122
ENSG00000055130.15	2394.04	0.0422323	0.0568186	0.743282	0.457311	0.63643	2963.39	-0.0264409	0.215794	-0.122528	0.902481	0.992675	0.0626257	11.2357	1.09656	2.19536	FALSE	0.295778	0.379991
ENSG00000055147.18	389.87	0.191009	0.0620824	3.07669	0.00209311	0.0135855	396.734	-0.301467	0.196434	-1.53469	0.124859	0.73152	0.0571397	11.3403	8.61879	2.19295	TRUE	2.58728e-06	5.70675e-05
ENSG00000055163.19	10098.5	-0.37542	0.108008	-3.47585	0.000509235	0.00468938	13890.2	-0.152085	0.283599	-0.536268	0.591773	0.965789	0.0827764	11.4956	-2.69805	2.18946	TRUE	0.0200267	0.0415616
ENSG00000055208.18	1964.77	0.481605	0.0932775	5.16315	2.42835e-07	1.14139e-05	2169.54	0.229499	0.317855	0.722024	0.47028	0.945508	0.0923626	11.2931	2.72953	2.19404	TRUE	0.0191826	0.040126
ENSG00000055211.12	1053.06	0.370585	0.0851125	4.35406	1.33638e-05	0.000274363	986.698	-0.0216934	0.292931	-0.0740564	0.940966	0.994388	0.0851092	11.2873	4.60912	2.19417	TRUE	0.000704751	0.00292931
ENSG00000055332.16	1871.86	0.0326675	0.06153	0.53092	0.595475	0.747542	2003.98	-0.362276	0.182712	-1.98277	0.0473927	0.5474	0.0532025	11.3867	7.4234	2.1919	TRUE	1.0845e-05	0.000141429
ENSG00000055483.19	1298.43	-0.081863	0.0695921	-1.17633	0.239465	0.417722	1519.92	0.47713	0.191346	2.49355	0.0126474	0.317244	0.055796	11.4516	-10.0185	2.19044	TRUE	5.2033e-07	2.25516e-05
ENSG00000055609.17	2950.04	0.0425045	0.112798	0.376818	0.706309	0.825453	3026.06	-0.260139	0.283959	-0.916114	0.359607	0.916618	0.0829608	11.5396	3.64802	2.18849	TRUE	0.00355147	0.0103746
ENSG00000055732.12	28.1275	0.526176	0.219888	2.39293	0.0167146	0.064003	39.924	-0.395895	0.613595	-0.645206	0.518794	0.956095	0.178871	11.4383	5.15495	2.19074	TRUE	0.000278664	0.00143568
ENSG00000055813.5	723.915	-1.12191	0.267533	-4.19355	2.74618e-05	0.00048005	1373.3	-0.371874	0.529588	-0.702195	0.482558	0.947828	0.155851	11.8781	-4.81254	2.1813	TRUE	0.00043675	0.00202353
ENSG00000055917.15	4304.39	0.0680222	0.0596506	1.14034	0.254143	0.435492	4416.09	-0.530904	0.193681	-2.74113	0.00612281	0.225298	0.0563172	11.323	10.6349	2.19335	TRUE	3.08739e-07	1.67586e-05
ENSG00000055950.16	1167.22	0.209999	0.0780434	2.6908	0.00712803	0.033946	1198.47	0.159094	0.140678	1.13091	0.258094	0.867019	0.0415606	12.0625	1.22484	2.17756	FALSE	0.244016	0.324323
ENSG00000055955.15	218.469	-0.569575	0.146846	-3.87873	0.000105003	0.00140403	238.077	-0.00805292	0.347188	-0.0231947	0.981495	0.998082	0.101594	11.6126	-5.52709	2.1869	TRUE	0.000146955	0.000887834
ENSG00000055957.10	4.89588	-0.0249542	0.336226	-0.0742184	0.940837	0.967896	3.29014	-0.034574	0.962727	-0.0359125	0.971352	0.99641	0.280511	11.4161	0.0342939	2.19124	FALSE	0.973235	0.980369
ENSG00000056050.6	871.285	-0.00177758	0.0961919	-0.0184795	0.985256	0.992622	965.087	-0.21641	0.217964	-0.992869	0.320774	0.902528	0.0638565	11.6676	3.36116	2.18572	TRUE	0.00587365	0.0154451
ENSG00000056097.15	4790.48	0.247753	0.0795665	3.11378	0.00184707	0.0123362	5393.46	-0.286559	0.269893	-1.06175	0.288349	0.884973	0.0784306	11.2958	6.81254	2.19397	TRUE	2.54135e-05	0.000253025
ENSG00000056277.15	122.249	-0.00701749	0.0980727	-0.071554	0.942957	0.969003	132.527	-0.445989	0.243763	-1.8296	0.0673093	0.610029	0.071239	11.5537	6.16195	2.18818	TRUE	5.72903e-05	0.000445674
ENSG00000056291.17	19.3361	-0.963418	0.300897	-3.20182	0.00136563	0.00984341	25.515	-0.7462	0.649397	-1.14907	0.250528	0.861557	0.190535	11.7368	-1.14004	2.18424	FALSE	0.277001	0.359921
ENSG00000056487.15	254.32	0.73834	0.144036	5.12609	2.95816e-07	1.32888e-05	217.662	0.0196078	0.395367	0.0495939	0.960446	0.99641	0.115292	11.4531	6.23401	2.19041	TRUE	5.35869e-05	0.000425776
ENSG00000056558.10	628.003	0.146208	0.135274	1.08083	0.279773	0.464036	634.31	0.579087	0.369923	1.56543	0.117483	0.717053	0.10788	11.4566	-4.01258	2.19033	TRUE	0.00188501	0.00629295
ENSG00000056586.15	1793.89	0.0442506	0.0883516	0.500846	0.616479	0.762976	2018.22	-0.255221	0.267693	-0.95341	0.340383	0.910763	0.0779212	11.3713	3.84327	2.19225	TRUE	0.00257316	0.00801306
ENSG00000056736.9	1187.01	1.25139	0.164693	7.59834	2.99964e-14	1.57138e-11	891.012	0.313233	0.33856	0.925192	0.354866	0.914682	0.0994969	11.8133	9.42904	2.18264	TRUE	7.62075e-07	2.78495e-05
ENSG00000056972.18	334.601	0.638261	0.145908	4.37441	1.21763e-05	0.00025416	365.194	0.799461	0.286497	2.79047	0.00526309	0.211724	0.0843384	11.8927	-1.91136	2.181	FALSE	0.0803529	0.129872
ENSG00000056998.18	334.689	0.106263	0.135668	0.783255	0.433477	0.615498	432.893	-0.0174203	0.400915	-0.0434514	0.965342	0.99641	0.116749	11.3905	1.05939	2.19181	FALSE	0.31137	0.396741
ENSG00000057019.15	701.657	-0.0549405	0.0750585	-0.73197	0.464187	0.642485	762.897	-0.451284	0.245156	-1.8408	0.0656505	0.604704	0.0712789	11.3192	5.56046	2.19344	TRUE	0.000153192	0.000915027
ENSG00000057252.12	430.053	0.467838	0.092147	5.07709	3.83269e-07	1.64008e-05	473.738	0.26782	0.327425	0.817956	0.413382	0.933186	0.0950937	11.2695	2.10339	2.19458	FALSE	0.0586623	0.100038
ENSG00000057294.14	223.925	1.28444	0.227456	5.64696	1.63309e-08	1.28119e-06	181.251	-0.557397	0.349985	-1.59263	0.111243	0.707356	0.104263	12.4685	17.6653	2.16977	TRUE	3.37623e-10	4.17601e-07
ENSG00000057468.6	31.2344	0.403454	0.190315	2.11992	0.0340124	0.106507	30.1976	0.459144	0.407227	1.12749	0.259536	0.867316	0.119515	11.7498	-0.46597	2.18397	FALSE	0.649757	0.716508
ENSG00000057593.13	50.1127	-0.914055	0.176885	-5.16752	2.37222e-07	1.11987e-05	78.2528	-0.602595	0.579529	-1.0398	0.298433	0.889503	0.16849	11.3172	-1.84853	2.19348	FALSE	0.0908037	0.143737
ENSG00000057608.16	3548.12	-0.0604079	0.0615228	-0.981879	0.326159	0.512597	4332.74	0.0686802	0.199613	0.344067	0.730796	0.975593	0.0580428	11.3235	-2.22402	2.19334	TRUE	0.0473661	0.0838515
ENSG00000057657.15	84.6904	0.257289	0.167108	1.53966	0.123642	0.26738	104.729	0.237829	0.445632	0.53369	0.593556	0.965789	0.130027	11.4803	0.149662	2.1898	FALSE	0.883628	0.91073
ENSG00000057663.13	1091.72	0.0323334	0.0795976	0.406211	0.684588	0.811114	1233.92	-0.196886	0.232428	-0.847084	0.396948	0.928633	0.0676987	11.4	3.38587	2.1916	TRUE	0.00579226	0.0152783
ENSG00000057704.11	738.665	-0.0249636	0.19846	-0.125786	0.899901	0.945091	719.685	0.892081	0.518107	1.72181	0.0851039	0.658192	0.151243	11.5014	-6.06338	2.18934	TRUE	6.75431e-05	0.000503738
ENSG00000057757.9	4292.81	-0.101839	0.082463	-1.23496	0.216845	0.39086	5414.93	0.206259	0.246325	0.837345	0.402399	0.92986	0.0717183	11.3821	-4.29594	2.192	TRUE	0.00117051	0.00433868
ENSG00000057935.13	2583.88	-0.255111	0.0863325	-2.95498	0.00312691	0.0184518	3491.31	-0.167321	0.279166	-0.59936	0.548933	0.958223	0.0811789	11.3257	-1.08144	2.19329	FALSE	0.301992	0.386568
ENSG00000058056.8	508.764	-0.283146	0.0803316	-3.52471	0.000423944	0.00407082	619.494	-0.200659	0.19337	-1.03769	0.299412	0.889818	0.0565572	11.5907	-1.45847	2.18738	FALSE	0.171272	0.242213
ENSG00000058063.15	776.422	0.279157	0.113807	2.45289	0.0141712	0.0566034	894.38	0.000908648	0.297369	0.00305562	0.997562	0.999852	0.086805	11.5005	3.20544	2.18935	TRUE	0.00794152	0.0196697
ENSG00000058085.14	31.073	-0.2261	0.328922	-0.687399	0.491831	0.665952	50.5833	-0.807824	1.18122	-0.683891	0.494044	0.950369	0.343016	11.2638	1.69591	2.19471	FALSE	0.117336	0.177622
ENSG00000058091.16	3754.18	-0.509984	0.150165	-3.39615	0.00068342	0.00583512	4958.34	-0.612975	0.39174	-1.56475	0.117641	0.717346	0.114357	11.5021	0.900615	2.18932	FALSE	0.386262	0.472527
ENSG00000058262.9	2443.97	0.172542	0.0642124	2.68705	0.00720859	0.0342392	2594.83	0.153801	0.139976	1.09877	0.27187	0.87428	0.0410566	11.722	0.456458	2.18456	FALSE	0.656403	0.722227
ENSG00000058272.16	2310.3	-0.0397522	0.0878407	-0.452548	0.650874	0.788267	2708.4	-0.343202	0.195111	-1.75901	0.0785759	0.638736	0.0571951	11.6951	5.30552	2.18513	TRUE	0.000203579	0.0011374
ENSG00000058335.15	4115.72	-0.728542	0.143355	-5.08208	3.7332e-07	1.6081e-05	6508.3	-0.264202	0.506019	-0.522119	0.601587	0.967261	0.146974	11.2731	-3.15933	2.1945	TRUE	0.00883615	0.0214413
ENSG00000058404.19	11693.1	-0.288979	0.117052	-2.4688	0.0135566	0.0548201	15217.5	-0.0220582	0.319287	-0.0690859	0.944921	0.994591	0.0931182	11.4589	-2.86647	2.19028	TRUE	0.0147783	0.0324761
ENSG00000058453.16	1385.22	0.0468472	0.108741	0.430817	0.666602	0.798825	1443.66	0.388857	0.236164	1.64656	0.0996492	0.684377	0.0692775	11.7275	-4.93681	2.18444	TRUE	0.000368067	0.00177196
ENSG00000058600.15	1027.89	-0.0291734	0.0489795	-0.595624	0.551426	0.712912	1133.67	-0.175448	0.142311	-1.23285	0.217631	0.839367	0.0414543	11.404	3.52859	2.19151	TRUE	0.00447986	0.0124716
ENSG00000058668.14	6123.23	-0.137566	0.0969505	-1.41893	0.155919	0.312888	7899.46	-0.221563	0.220947	-1.00279	0.315963	0.900403	0.0647197	11.6599	1.29785	2.18588	FALSE	0.219425	0.297028
ENSG00000058673.15	4577.08	0.225673	0.0914726	2.46711	0.013621	0.05499	4927.74	-0.0775172	0.202579	-0.382652	0.701977	0.973994	0.0593895	11.6993	5.10511	2.18504	TRUE	0.000281157	0.00144668
ENSG00000058729.10	440.917	0.210272	0.0570116	3.68823	0.000225818	0.00253695	472.41	-0.0494279	0.167691	-0.294755	0.768181	0.978033	0.0488368	11.3942	5.31771	2.19173	TRUE	0.000218065	0.00119814
ENSG00000058799.13	656.398	-0.0267429	0.0803492	-0.332834	0.73926	0.846141	782.39	0.00108863	0.231155	0.0047095	0.996242	0.999526	0.0673462	11.4122	-0.413261	2.19133	FALSE	0.687074	0.748572
ENSG00000058804.11	395.215	-0.171704	0.0860171	-1.99616	0.0459168	0.132502	472.077	-0.503138	0.207228	-2.42794	0.0151848	0.344758	0.0606093	11.5897	5.46838	2.1874	TRUE	0.000162253	0.000957392
ENSG00000058866.14	1012.11	-0.123089	0.136852	-0.899431	0.368423	0.553983	1168.74	0.327702	0.347796	0.942225	0.346078	0.911097	0.101589	11.5293	-4.43741	2.18872	TRUE	0.000892197	0.00351302
ENSG00000059122.16	2664.44	-0.1157	0.0978669	-1.18222	0.237118	0.414933	3022.86	-0.066231	0.312143	-0.212182	0.831965	0.983912	0.0907868	11.3349	-0.544896	2.19308	FALSE	0.596383	0.669871
ENSG00000059145.18	675.177	-0.359263	0.0895152	-4.01344	5.98412e-05	0.000896486	794.002	-0.230927	0.165412	-1.39608	0.162692	0.788207	0.0488141	12.0101	-2.62908	2.17861	TRUE	0.0219999	0.0448661
ENSG00000059377.15	157.192	1.08045	0.213314	5.06506	4.08265e-07	1.72882e-05	155.237	1.22572	0.573444	2.13747	0.03256	0.476788	0.167292	11.4726	-0.868362	2.18997	FALSE	0.402996	0.48911
ENSG00000059378.12	234.017	0.254464	0.117028	2.17439	0.029676	0.0965683	232.377	0.107015	0.27755	0.385572	0.699814	0.973868	0.0812101	11.6087	1.81564	2.18699	FALSE	0.0953222	0.149448
ENSG00000059573.8	810.056	0.0787727	0.0518559	1.51907	0.128745	0.2749	933.326	-0.0465321	0.167566	-0.277693	0.781248	0.978692	0.0487273	11.3262	2.57155	2.19328	TRUE	0.0254561	0.0504822
ENSG00000059588.9	2778.01	-0.670568	0.133319	-5.02981	4.90965e-07	1.98334e-05	3694.86	-0.486589	0.341627	-1.42433	0.154352	0.77616	0.0997679	11.5206	-1.84407	2.18891	FALSE	0.091026	0.144008
ENSG00000059691.11	1560.88	-0.00633543	0.0829921	-0.0763377	0.93915	0.967004	1924.87	0.00187496	0.293253	0.00639366	0.994899	0.999526	0.0851748	11.2725	-0.0963945	2.19451	FALSE	0.9249	0.943111
ENSG00000059728.10	714.082	0.213475	0.0794025	2.68852	0.007177	0.0341141	837.625	0.897116	0.223509	4.01378	5.97543e-05	0.0177746	0.0651449	11.4307	-10.4942	2.19091	TRUE	3.26248e-07	1.72964e-05
ENSG00000059758.7	3149.82	-0.0604717	0.0980583	-0.616692	0.537438	0.701968	3681.55	-0.663479	0.342766	-1.93566	0.0529094	0.567922	0.099569	11.2785	6.05617	2.19437	TRUE	7.41398e-05	0.00053967
ENSG00000059769.19	281.136	0.0419879	0.0831149	0.505179	0.613433	0.760853	344.672	0.0281434	0.27239	0.10332	0.917709	0.993256	0.0791935	11.3171	0.174819	2.19349	FALSE	0.86431	0.895527
ENSG00000059804.15	2759.52	0.204633	0.139993	1.46174	0.143812	0.296131	4206.97	1.00323	0.422474	2.37465	0.0175654	0.366639	0.122983	11.3743	-6.49352	2.19218	TRUE	3.81798e-05	0.00033694
ENSG00000059915.16	11992.4	-0.14461	0.135766	-1.06514	0.286812	0.471378	15198.9	-0.0239368	0.249174	-0.0960647	0.923469	0.993658	0.0735547	12.0242	-1.64059	2.17833	FALSE	0.126762	0.189141
ENSG00000060069.16	487.198	0.00466656	0.0712275	0.0655162	0.947763	0.971268	553.393	0.201501	0.170026	1.18512	0.235971	0.856054	0.0497406	11.6008	-3.95723	2.18716	TRUE	0.00202837	0.00665413
ENSG00000060138.12	982.879	1.46327	0.255704	5.72252	1.04954e-08	8.96483e-07	1217.17	1.81761	0.614046	2.96006	0.0030758	0.168766	0.179609	11.5936	-1.97283	2.18731	FALSE	0.0728379	0.119669
ENSG00000060140.8	347.278	-0.46547	0.220698	-2.10908	0.0349373	0.108641	507.098	-0.535474	0.367094	-1.45868	0.144652	0.760837	0.108877	12.252	0.642959	2.17385	FALSE	0.5321	0.61107
ENSG00000060237.16	8222.39	-0.05034	0.112553	-0.447258	0.654689	0.790671	8883.3	0.157677	0.286547	0.550265	0.582137	0.965412	0.0836948	11.5275	-2.48542	2.18876	TRUE	0.0293945	0.0567405
ENSG00000060339.13	1719.6	0.265129	0.0647577	4.09417	4.23677e-05	0.000683247	1883.31	0.100114	0.186474	0.536878	0.591352	0.965789	0.0543275	11.4114	3.03743	2.19134	TRUE	0.0108718	0.025361
ENSG00000060491.16	2778.19	-0.011998	0.114287	-0.104982	0.91639	0.954835	3142.32	0.369961	0.361653	1.02297	0.30632	0.894172	0.105199	11.3402	-3.63083	2.19296	TRUE	0.00376469	0.0108543
ENSG00000060558.3	177.011	-0.127015	0.143982	-0.882161	0.37769	0.563042	239.208	0.443202	0.431375	1.02742	0.304224	0.892602	0.12559	11.3798	-4.54031	2.19206	TRUE	0.000774158	0.00314982
ENSG00000060566.13	39.734	-0.243102	0.1728	-1.40684	0.159474	0.317374	48.4311	-0.0392429	0.432534	-0.0907279	0.927709	0.994383	0.126386	11.5458	-1.613	2.18836	FALSE	0.133724	0.197616
ENSG00000060642.10	360.119	0.23308	0.062071	3.75505	0.000173304	0.00206635	367.372	0.016875	0.206554	0.0816977	0.934887	0.994383	0.0600399	11.3075	3.60103	2.19371	TRUE	0.00398756	0.0113745
ENSG00000060656.19	1195.77	0.0153039	0.0949506	0.161177	0.871954	0.928592	1398.97	0.123496	0.367333	0.336196	0.736723	0.975593	0.106583	11.2271	-1.01509	2.19556	FALSE	0.331438	0.417596
ENSG00000060688.12	533.67	-0.0581897	0.0825866	-0.70459	0.481065	0.657514	571.055	0.188255	0.188325	0.999627	0.317491	0.900756	0.0551631	11.6591	-4.46756	2.1859	TRUE	0.000824733	0.00330294
ENSG00000060709.14	2402.35	-0.18629	0.157784	-1.18066	0.237737	0.415669	3157.61	-0.265469	0.350085	-0.758297	0.448273	0.942473	0.102628	11.6966	0.771513	2.1851	FALSE	0.455707	0.54012
ENSG00000060718.19	875.418	0.238952	0.13351	1.78977	0.0734912	0.185256	1158.26	-0.408407	0.249042	-1.63991	0.101024	0.687242	0.0734645	11.9909	8.81187	2.179	TRUE	1.38691e-06	3.882e-05
ENSG00000060749.14	716.75	0.274303	0.101163	2.7115	0.00669788	0.0324675	724.328	-0.434022	0.314442	-1.38029	0.167497	0.793242	0.0914916	11.3527	7.74197	2.19267	TRUE	7.36489e-06	0.000110213
ENSG00000060762.18	2053.33	0.0600999	0.0913286	0.658063	0.510498	0.680978	2200.62	-0.176304	0.24738	-0.712685	0.476041	0.946534	0.0721572	11.4654	3.27623	2.19013	TRUE	0.00700947	0.0178041
ENSG00000060971.17	2008.74	0.0163764	0.0769426	0.212839	0.831453	0.903955	2295.86	0.483091	0.212297	2.27554	0.0228733	0.41486	0.061901	11.4484	-7.5397	2.19051	TRUE	9.05044e-06	0.000125238
ENSG00000060982.14	1140.13	-0.265634	0.128406	-2.0687	0.038574	0.116565	1429.01	-0.372791	0.280999	-1.32666	0.18462	0.810348	0.0824101	11.7164	1.30028	2.18468	FALSE	0.2185	0.296034
ENSG00000061273.17	1413.21	0.222295	0.0950775	2.33804	0.0193854	0.0711351	1446.4	0.389812	0.257765	1.51228	0.130464	0.7399	0.075185	11.4646	-2.22806	2.19015	TRUE	0.0467536	0.0830186
ENSG00000061337.15	1809.33	-0.377422	0.15704	-2.40335	0.0162456	0.0626651	2495.9	-0.263402	0.316723	-0.831648	0.405608	0.930818	0.093143	11.8454	-1.22415	2.18197	FALSE	0.244687	0.325054
ENSG00000061455.10	78.1364	1.47327	0.234293	6.28816	3.21243e-10	4.83039e-08	42.4718	-0.387435	0.354256	-1.09366	0.274104	0.874672	0.10565	12.5222	17.6121	2.16878	TRUE	3.28581e-10	4.17601e-07
ENSG00000061492.11	14.1501	-0.591031	0.244683	-2.4155	0.0157137	0.0610923	22.2601	-1.51147	0.542063	-2.78837	0.00529734	0.212386	0.158914	11.6988	5.79209	2.18505	TRUE	9.48028e-05	0.000643601
ENSG00000061656.9	102.984	0.092767	0.140833	0.658705	0.510086	0.680652	119.114	0.0132693	0.345477	0.0384085	0.969362	0.99641	0.100997	11.5685	0.787126	2.18786	FALSE	0.447034	0.531742
ENSG00000061676.14	8994.96	-0.0943629	0.106882	-0.88287	0.377307	0.56281	11166.5	-0.428233	0.251239	-1.70449	0.0882902	0.663251	0.0735291	11.6198	4.54065	2.18675	TRUE	0.000734099	0.0030251
ENSG00000061794.12	1231.38	-0.0459577	0.0762781	-0.602502	0.54684	0.709185	1428.53	-0.21847	0.239292	-0.912983	0.361252	0.916882	0.0696156	11.3462	2.47807	2.19282	TRUE	0.0300836	0.0578036
ENSG00000061918.12	4174.16	-0.198046	0.132811	-1.49119	0.135912	0.285401	5530.95	-0.356297	0.278516	-1.27927	0.200802	0.824087	0.081795	11.781	1.93474	2.18331	FALSE	0.0773954	0.125968
ENSG00000061936.9	2315.42	0.0112989	0.095452	0.118373	0.905772	0.948933	2241.92	0.0899199	0.213637	0.420901	0.673828	0.973559	0.0626115	11.6845	-1.2557	2.18536	FALSE	0.233756	0.313067
ENSG00000061938.16	8669.84	-0.0646598	0.0973078	-0.664487	0.506378	0.67785	9889.37	0.0527638	0.352315	0.149763	0.880952	0.989825	0.1023	11.2595	-1.14784	2.19481	FALSE	0.274839	0.357749
ENSG00000061987.14	2146.87	-0.0316417	0.0920172	-0.343868	0.730946	0.840755	2262.85	-0.338578	0.231829	-1.46047	0.144161	0.759741	0.0677293	11.5387	4.53181	2.18851	TRUE	0.000758415	0.00310225
ENSG00000062038.13	136.515	-0.0699313	0.119373	-0.585824	0.557994	0.718173	160.007	0.0690747	0.319307	0.216327	0.828733	0.98364	0.0931616	11.4774	-1.4921	2.18987	FALSE	0.162642	0.232154
ENSG00000062096.14	62.3602	-0.423765	0.165441	-2.56142	0.0104246	0.0450779	78.7016	0.352925	0.525374	0.67176	0.501737	0.952468	0.152815	11.3378	-5.08255	2.19301	TRUE	0.000321712	0.00159758
ENSG00000062194.15	3733.06	0.144301	0.0630369	2.28916	0.0220703	0.0780428	3966.35	-0.0181622	0.169265	-0.1073	0.914551	0.99311	0.0493812	11.4737	3.28999	2.18995	TRUE	0.00683074	0.0174327
ENSG00000062282.14	337.911	-0.369209	0.143933	-2.56514	0.0103133	0.0446739	486.074	-0.32139	0.355703	-0.903534	0.366243	0.918892	0.103968	11.5601	-0.45994	2.18804	FALSE	0.654089	0.72024
ENSG00000062370.16	216.591	0.108332	0.095094	1.13921	0.254615	0.436025	240.186	0.0507129	0.262129	0.193465	0.846595	0.98603	0.0764325	11.4493	0.753857	2.19049	FALSE	0.466157	0.550335
ENSG00000062485.18	4622.89	-0.143347	0.0598916	-2.39343	0.0166915	0.0639445	5578.4	-0.16579	0.221635	-0.748032	0.454441	0.942669	0.0643388	11.2483	0.348825	2.19507	FALSE	0.733663	0.788629
ENSG00000062524.15	193.142	0.222682	0.19301	1.15373	0.24861	0.428499	215.637	0.23979	0.599934	0.399694	0.689382	0.973559	0.174559	11.3527	-0.0980059	2.19267	FALSE	0.923637	0.942003
ENSG00000062582.13	1152.99	0.204805	0.098737	2.07425	0.0380562	0.115387	1248.78	0.142769	0.267616	0.533483	0.593699	0.965789	0.0780588	11.4648	0.794742	2.19015	FALSE	0.442905	0.527826
ENSG00000062598.17	2747.29	-0.0877987	0.0673983	-1.30268	0.192683	0.361033	3181.83	-0.0255215	0.14654	-0.17416	0.86174	0.98803	0.0429854	11.7258	-1.4488	2.18448	FALSE	0.173603	0.244843
ENSG00000062650.17	1020.61	0.256555	0.0754861	3.3987	0.000677061	0.00578996	1105.07	-0.157987	0.2654	-0.595279	0.551657	0.958924	0.0770898	11.2753	5.3774	2.19445	TRUE	0.000205916	0.00114628
ENSG00000062716.11	1593.19	0.0027129	0.0798283	0.0339842	0.97289	0.985789	2036.9	0.220476	0.238362	0.924964	0.354985	0.914682	0.0694002	11.3824	-3.13779	2.192	TRUE	0.00908677	0.0219188
ENSG00000062725.9	2099.87	-0.000150734	0.0719672	-0.00209448	0.998329	0.99919	2260.46	-0.493991	0.244176	-2.0231	0.0430632	0.532679	0.0709569	11.2957	6.95972	2.19398	TRUE	2.08419e-05	0.00022106
ENSG00000062822.12	240.14	0.405605	0.12932	3.13644	0.00171012	0.0116369	211.798	0.695331	0.246725	2.81824	0.00482878	0.20337	0.072713	11.9465	-3.9845	2.1799	TRUE	0.00182708	0.00614242
ENSG00000063015.19	1083.26	-0.805099	0.159736	-5.04017	4.6511e-07	1.90736e-05	1727.33	-0.385054	0.303618	-1.26822	0.20472	0.82839	0.0894936	11.9537	-4.69358	2.17975	TRUE	0.00052541	0.00233864
ENSG00000063046.17	5856.16	0.0502503	0.0643411	0.780998	0.434803	0.616473	6764.19	-0.0080136	0.207913	-0.0385431	0.969255	0.99641	0.0604597	11.3262	0.963681	2.19328	FALSE	0.35533	0.441694
ENSG00000063127.15	40.8893	0.359043	0.17126	2.09647	0.0360402	0.111005	39.4298	-0.563898	0.490645	-1.1493	0.250432	0.861557	0.142958	11.4157	6.45602	2.19125	TRUE	3.95758e-05	0.000344563
ENSG00000063169.10	594.276	-0.0988354	0.120122	-0.822789	0.410628	0.594968	638.11	0.259964	0.341364	0.761545	0.446332	0.942473	0.0994774	11.4225	-3.60684	2.19109	TRUE	0.00388493	0.0111341
ENSG00000063176.15	1401.86	-0.194622	0.101804	-1.91174	0.0559097	0.153193	1671.83	-0.0764101	0.376689	-0.202847	0.839255	0.985196	0.10935	11.2484	-1.08104	2.19507	FALSE	0.302311	0.386921
ENSG00000063177.12	6298.47	0.376862	0.120766	3.12061	0.00180477	0.012106	6629.85	0.502405	0.284115	1.76832	0.0770082	0.63682	0.0831491	11.6187	-1.50985	2.18677	FALSE	0.157787	0.2265
ENSG00000063180.8	11808.2	-0.00400765	0.0970027	-0.0413148	0.967045	0.982207	14135.2	-0.0932366	0.291255	-0.320121	0.748877	0.976345	0.0847924	11.3782	1.05232	2.19209	FALSE	0.314487	0.399904
ENSG00000063241.7	891.728	0.261552	0.115474	2.26504	0.0235104	0.0817718	890.248	0.0421198	0.27993	0.150466	0.880397	0.989825	0.0818597	11.5823	2.68059	2.18756	TRUE	0.0205552	0.0424448
ENSG00000063244.12	2850.58	0.0834715	0.0601789	1.38706	0.165424	0.325626	3297.28	0.219248	0.208117	1.05349	0.292118	0.886531	0.0604634	11.2846	-2.24561	2.19423	TRUE	0.0456691	0.0814345
ENSG00000063245.14	5415.28	-0.042428	0.0964146	-0.440058	0.659895	0.794423	6522.97	0.140939	0.310329	0.45416	0.649714	0.971746	0.0902471	11.3288	-2.03183	2.19322	FALSE	0.0663	0.110623
ENSG00000063322.13	2824.33	-0.191086	0.0691369	-2.76387	0.005712	0.0289378	3515.6	-0.136042	0.192545	-0.70655	0.479846	0.947648	0.0561314	11.4401	-0.980612	2.1907	FALSE	0.347067	0.433517
ENSG00000063438.16	194.091	-0.359125	0.164766	-2.17961	0.0292866	0.0957091	235.78	0.356482	0.499062	0.714304	0.475039	0.946369	0.14527	11.3716	-4.92606	2.19224	TRUE	0.000410278	0.00192671
ENSG00000063587.13	966.759	0.0319407	0.0717712	0.445036	0.656294	0.791902	1139.8	0.18957	0.214146	0.885237	0.376029	0.922432	0.0623504	11.383	-2.52811	2.19198	TRUE	0.027436	0.0536361
ENSG00000063601.16	1272.89	-0.0789244	0.0675859	-1.16776	0.242902	0.421954	1473.58	-0.250615	0.159326	-1.57297	0.115725	0.714063	0.0466257	11.6162	3.68233	2.18682	TRUE	0.00330411	0.00979146
ENSG00000063660.8	5033.95	-0.510583	0.110736	-4.6108	4.01115e-06	0.00010609	6656.74	-0.12362	0.368602	-0.335376	0.737341	0.975593	0.107142	11.3073	-3.61166	2.19371	TRUE	0.00391297	0.0112005
ENSG00000063761.15	482.269	-0.231194	0.122021	-1.89471	0.0581311	0.157643	479.969	0.110357	0.263262	0.419191	0.675077	0.973559	0.0772428	11.7373	-4.42179	2.18423	TRUE	0.000878033	0.00346717
ENSG00000063854.12	2787.26	-0.0371631	0.0864329	-0.429965	0.667221	0.799332	3502.42	0.146486	0.278182	0.526585	0.598482	0.966776	0.0808983	11.3288	-2.27013	2.19322	TRUE	0.0436448	0.0784996
ENSG00000063978.15	1583.45	-0.00528663	0.0414007	-0.127694	0.898391	0.944116	1836.93	-0.172765	0.146117	-1.18237	0.237058	0.856356	0.0424402	11.2732	3.94623	2.1945	TRUE	0.00218328	0.00703528
ENSG00000064012.21	169.51	0.238249	0.146402	1.62736	0.10366	0.235746	162.114	-0.192992	0.387748	-0.497725	0.618678	0.969643	0.113154	11.487	3.8111	2.18965	TRUE	0.0026753	0.0082581
ENSG00000064042.17	5080.76	0.00124766	0.0954097	0.0130768	0.989566	0.994835	5630.36	-0.0490121	0.195339	-0.250908	0.801886	0.980683	0.0574151	11.82	0.875376	2.1825	FALSE	0.398809	0.485035
ENSG00000064102.14	428.806	0.197544	0.103984	1.89976	0.0574643	0.156156	450.765	0.272449	0.288819	0.943322	0.345516	0.911097	0.084202	11.4424	-0.889583	2.19065	FALSE	0.392009	0.478356
ENSG00000064115.10	976.502	-0.154378	0.0862741	-1.78939	0.0735515	0.185314	1313.83	-0.186058	0.226291	-0.822206	0.41096	0.932565	0.066051	11.4966	0.479624	2.18944	FALSE	0.640489	0.708719
ENSG00000064195.7	5.68449	-0.378903	0.304571	-1.24406	0.213479	0.386869	8.84032	-0.219737	0.624012	-0.352135	0.724737	0.974589	0.183408	11.8188	-0.867826	2.18252	FALSE	0.402767	0.488943
ENSG00000064199.6	240.36	-0.176595	0.124328	-1.4204	0.155492	0.312282	331.677	-0.318474	0.403317	-0.789636	0.42974	0.939055	0.117276	11.3236	1.20979	2.19333	FALSE	0.251011	0.332206
ENSG00000064201.15	30.466	-0.468633	0.210048	-2.23107	0.0256764	0.0870322	28.4997	-0.48265	0.535369	-0.901528	0.367308	0.919215	0.156367	11.5262	0.0896453	2.18879	FALSE	0.930108	0.947041
ENSG00000064205.10	58.7498	0.0365614	0.277816	0.131603	0.895299	0.942482	32.7053	0.625648	0.492452	1.27048	0.203915	0.827839	0.145597	12.0994	-4.046	2.17683	TRUE	0.00159575	0.0055359
ENSG00000064218.4	30.9469	0.318243	0.289981	1.09746	0.272441	0.456314	30.2536	-0.210592	0.615074	-0.342385	0.732061	0.975593	0.180567	11.7632	2.92874	2.18369	TRUE	0.0128712	0.0290693
ENSG00000064225.12	679.734	0.0703839	0.0755226	0.931957	0.351359	0.537384	712.455	-0.314426	0.213384	-1.47353	0.140609	0.755886	0.0621893	11.4275	6.18772	2.19098	TRUE	5.78771e-05	0.000449148
ENSG00000064270.12	151.234	-0.543959	0.108741	-5.00235	5.66348e-07	2.22424e-05	194.435	-0.516611	0.260271	-1.9849	0.0471555	0.547086	0.0761358	11.5975	-0.359195	2.18723	FALSE	0.725904	0.782134
ENSG00000064300.8	183.437	0.997125	0.283103	3.52213	0.0004281	0.00409913	140.765	2.49721	0.67491	3.70007	0.000215544	0.0387487	0.197449	11.6024	-7.59733	2.18712	TRUE	7.76734e-06	0.000113851
ENSG00000064309.14	368.359	-0.104286	0.180002	-0.579362	0.562345	0.721286	364.949	-0.0726349	0.246237	-0.29498	0.768009	0.978033	0.0739466	12.8706	-0.428031	2.16258	FALSE	0.675704	0.738662
ENSG00000064313.11	549.802	-0.00650634	0.0917918	-0.0708815	0.943492	0.969215	640.578	-0.25468	0.187514	-1.35819	0.174404	0.798995	0.0551195	11.8237	4.50247	2.18242	TRUE	0.000750448	0.00307634
ENSG00000064393.15	11244	-0.0390333	0.207738	-0.187897	0.850958	0.915841	10629.3	0.441474	0.540258	0.817154	0.413841	0.933469	0.157723	11.5053	-3.04653	2.18925	TRUE	0.0106023	0.0248459
ENSG00000064419.13	1407.75	-0.0676199	0.0690517	-0.979265	0.327449	0.513704	1797.33	0.122019	0.257844	0.473227	0.636051	0.971349	0.0748428	11.2439	-2.53383	2.19517	TRUE	0.0273777	0.0535646
ENSG00000064489.22	77.022	0.566333	0.186513	3.03642	0.00239406	0.0150138	69.1717	1.08052	0.420607	2.56896	0.0102005	0.291207	0.123242	11.6741	-4.17219	2.18558	TRUE	0.0013719	0.0049163
ENSG00000064490.13	507.95	0.248658	0.116466	2.13503	0.0327584	0.103535	504.032	0.431252	0.230522	1.87076	0.0613786	0.591827	0.0678401	11.8783	-2.69153	2.18129	TRUE	0.0197656	0.0411258
ENSG00000064545.14	526.958	0.0318824	0.0972589	0.32781	0.743055	0.848335	536.859	-0.0407804	0.276014	-0.147748	0.882542	0.99012	0.0804357	11.4237	0.903365	2.19107	FALSE	0.384986	0.471199
ENSG00000064547.13	145.553	0.170802	0.141491	1.20715	0.227373	0.403433	153.036	0.310434	0.329752	0.941417	0.346491	0.911097	0.09653	11.6306	-1.44652	2.18651	FALSE	0.174439	0.245881
ENSG00000064601.16	2653.86	-0.00731906	0.069348	-0.105541	0.915947	0.954657	3129.03	0.189226	0.275003	0.688087	0.491398	0.95019	0.0797739	11.2161	-2.46378	2.19582	TRUE	0.0310868	0.0594099
ENSG00000064607.16	7799.51	-0.169888	0.0665918	-2.55119	0.0107357	0.046037	8831.2	-0.10911	0.219203	-0.497758	0.618655	0.969643	0.0637261	11.3143	-0.953739	2.19355	FALSE	0.360148	0.446711
ENSG00000064651.13	2041.77	-0.106136	0.16409	-0.646818	0.51775	0.686395	1905.77	-0.420479	0.461131	-0.911843	0.361852	0.917	0.134407	11.4321	2.33873	2.19088	TRUE	0.0384468	0.0708058
ENSG00000064652.10	502.546	-0.0680299	0.0662917	-1.02622	0.304787	0.490496	592.938	-0.41169	0.175914	-2.34028	0.0192691	0.382635	0.0513338	11.4851	6.6946	2.1897	TRUE	2.7504e-05	0.000267544
ENSG00000064655.18	244.872	0.943312	0.182901	5.1575	2.50271e-07	1.17126e-05	180.445	0.375064	0.505078	0.742586	0.457732	0.943209	0.147267	11.4476	3.85863	2.19053	TRUE	0.00247453	0.00777436
ENSG00000064666.14	134.258	0.974069	0.218886	4.45012	8.58208e-06	0.000192498	118.054	1.28995	0.465314	2.77221	0.00556775	0.217385	0.136592	11.7598	-2.31257	2.18376	TRUE	0.0397004	0.0726899
ENSG00000064687.12	889.149	0.190164	0.152348	1.24822	0.211951	0.385136	880.926	0.330584	0.438914	0.753186	0.451338	0.942669	0.127872	11.411	-1.09813	2.19135	FALSE	0.29478	0.37889
ENSG00000064692.18	212.298	0.273016	0.167625	1.62873	0.103369	0.235338	254.878	-0.460328	0.504729	-0.912029	0.361753	0.916936	0.146934	11.376	4.99098	2.19214	TRUE	0.000368891	0.00177433
ENSG00000064703.11	355.55	0.0896388	0.061453	1.45866	0.14466	0.297078	429.008	0.33171	0.213269	1.55536	0.11986	0.721742	0.0619573	11.2826	-3.90706	2.19428	TRUE	0.00233392	0.00741917
ENSG00000064726.9	3717.66	-0.0722992	0.0852208	-0.848375	0.396229	0.580789	4427.71	-0.478336	0.249289	-1.9188	0.0550097	0.575544	0.0726077	11.3986	5.59221	2.19163	TRUE	0.000142223	0.00086575
ENSG00000064763.10	713.968	-0.354484	0.147787	-2.39861	0.0164575	0.0632946	993.873	-0.500472	0.323091	-1.54901	0.121379	0.724894	0.0947577	11.7178	1.54065	2.18465	FALSE	0.149961	0.217263
ENSG00000064787.13	8613.83	-0.379686	0.257674	-1.47351	0.140612	0.291725	8772.38	0.574478	0.599349	0.958504	0.337809	0.910147	0.17546	11.6331	-5.43808	2.18646	TRUE	0.000167937	0.000983195
ENSG00000064835.10	6.17411	-0.0367296	0.2535	-0.14489	0.884798	0.936283	5.75298	-0.852108	0.907633	-0.938824	0.347821	0.911924	0.263579	11.2654	3.09349	2.19468	TRUE	0.00995816	0.0235925
ENSG00000064886.13	123.256	1.76283	0.442125	3.98717	6.68661e-05	0.000980484	122.803	2.17351	1.08171	2.00932	0.0445032	0.539021	0.316251	11.5716	-1.29859	2.18779	FALSE	0.219366	0.296961
ENSG00000064932.15	565.49	0.60799	0.150933	4.02821	5.62032e-05	0.000849825	677.505	1.33333	0.309423	4.30907	1.6394e-05	0.00700593	0.0909428	11.8178	-7.97573	2.18254	TRUE	4.27665e-06	7.70492e-05
ENSG00000064933.16	617.558	-0.0163754	0.0756871	-0.216356	0.82871	0.902121	683.083	-0.477122	0.25099	-1.90096	0.0573075	0.581904	0.0729598	11.3096	6.31508	2.19366	TRUE	5.04559e-05	0.000408821
ENSG00000064961.18	648.815	0.626799	0.152759	4.1032	4.07482e-05	0.0006614	568.82	0.951155	0.286455	3.32044	0.000898763	0.0938146	0.0844819	11.9803	-3.83935	2.17921	TRUE	0.00236205	0.00748831
ENSG00000064989.12	329.643	0.37301	0.138736	2.68863	0.00717468	0.0341081	296.033	-0.678498	0.278812	-2.43354	0.0149521	0.342805	0.0820046	11.8516	12.8225	2.18184	TRUE	2.63872e-08	4.38002e-06
ENSG00000064995.16	788.588	-0.0555946	0.0535344	-1.03848	0.299046	0.484376	948.451	-0.0409715	0.181775	-0.225397	0.82167	0.983223	0.0528228	11.2952	-0.276832	2.19399	FALSE	0.78691	0.833017
ENSG00000064999.13	1701.93	0.0320068	0.0729664	0.438651	0.660914	0.795149	1815.67	-0.112314	0.197029	-0.57004	0.568651	0.961409	0.0574742	11.4684	2.51106	2.19007	TRUE	0.0281559	0.0547772
ENSG00000065000.15	4259.46	-0.20281	0.0643431	-3.152	0.00162155	0.0111889	5210.15	0.0137274	0.232966	0.0589248	0.953012	0.995273	0.0676448	11.2595	-3.20109	2.19481	TRUE	0.00820734	0.020199
ENSG00000065029.14	1011.47	-0.0569092	0.0789691	-0.720651	0.471124	0.648594	1124.6	0.270554	0.231471	1.16885	0.242464	0.859394	0.0674154	11.3969	-4.8574	2.19167	TRUE	0.000455904	0.0020921
ENSG00000065054.13	1944.57	0.257697	0.125127	2.05948	0.0394481	0.118403	1959.22	0.402052	0.40227	0.999458	0.317573	0.900756	0.116987	11.3296	-1.23395	2.1932	FALSE	0.242206	0.322383
ENSG00000065057.7	446.744	-0.0779747	0.115952	-0.672476	0.501281	0.673942	538.831	0.223698	0.241711	0.925477	0.354718	0.914682	0.0710004	11.7906	-4.24889	2.18311	TRUE	0.00117398	0.00434878
ENSG00000065060.16	610.883	-0.101936	0.105085	-0.970028	0.332032	0.518297	760.642	-0.193013	0.244405	-0.789724	0.429689	0.939055	0.07155	11.6333	1.27291	2.18646	FALSE	0.227899	0.306416
ENSG00000065135.9	1247.56	0.336074	0.07057	4.76228	1.91415e-06	5.93788e-05	1229.36	0.0755267	0.280109	0.269634	0.787442	0.979124	0.0812543	11.2157	3.20657	2.19583	TRUE	0.00816454	0.0201167
ENSG00000065150.18	4868.59	-0.0740134	0.0701126	-1.05564	0.291134	0.476226	5843.78	-0.260299	0.215941	-1.20541	0.228044	0.849101	0.0628404	11.3593	2.96442	2.19252	TRUE	0.0124703	0.0283675
ENSG00000065154.11	5417.86	-0.120854	0.0825193	-1.46456	0.143041	0.295246	6474.4	-0.270766	0.216358	-1.25147	0.210763	0.833709	0.0631522	11.497	2.37381	2.18943	TRUE	0.0359944	0.0670808
ENSG00000065183.15	526.023	-0.107829	0.0778815	-1.38453	0.166196	0.326668	695.132	-0.193795	0.229217	-0.845464	0.397852	0.928633	0.0667543	11.3937	1.28779	2.19174	FALSE	0.223362	0.301506
ENSG00000065243.19	1033.99	0.405793	0.100065	4.0553	5.00699e-05	0.000774759	976.501	-0.36171	0.344894	-1.04876	0.29429	0.888134	0.100205	11.2865	7.65934	2.19419	TRUE	8.45951e-06	0.000119657
ENSG00000065268.10	763.845	-0.139731	0.102978	-1.3569	0.174812	0.337859	885.298	0.294399	0.286096	1.02902	0.303469	0.892265	0.0834077	11.4422	-5.20491	2.19065	TRUE	0.000257034	0.00135264
ENSG00000065308.4	364.474	0.331208	0.103417	3.20264	0.00136172	0.00981956	367.51	0.134963	0.268824	0.502049	0.615633	0.96908	0.0784812	11.5058	2.50053	2.18924	TRUE	0.0286364	0.0555507
ENSG00000065320.8	246.572	0.0930304	0.163266	0.569809	0.568807	0.726334	270.776	-0.166216	0.397685	-0.417959	0.675977	0.973559	0.116281	11.5767	2.22949	2.18768	TRUE	0.0464217	0.0825477
ENSG00000065325.12	126.774	-0.0811988	0.258135	-0.314559	0.753096	0.854945	210.945	0.115703	0.574413	0.201428	0.840364	0.985327	0.168375	11.6925	-1.16943	2.18518	FALSE	0.265519	0.347899
ENSG00000065328.16	5.17523	0.173134	0.274102	0.631642	0.527621	0.694633	6.53824	1.48288	0.625112	2.37219	0.0176832	0.367448	0.183104	11.6589	-7.15304	2.1859	TRUE	1.35765e-05	0.000164261
ENSG00000065357.19	912.298	-0.001026	0.108841	-0.00942663	0.992479	0.996436	1071.1	0.349564	0.30342	1.15208	0.249289	0.861099	0.0884527	11.4392	-3.96359	2.19072	TRUE	0.00205999	0.00673038
ENSG00000065361.14	2077.84	-0.0826842	0.244068	-0.338775	0.734779	0.843417	1905.85	1.35946	0.544642	2.49607	0.0125578	0.317244	0.159635	11.6886	-9.03404	2.18527	TRUE	1.29145e-06	3.69802e-05
ENSG00000065371.17	11.4187	-0.191799	0.213068	-0.900181	0.368024	0.553514	14.5619	-1.11814	0.515193	-2.17033	0.0299822	0.460709	0.150667	11.5854	6.14822	2.18749	TRUE	5.77686e-05	0.000448631
ENSG00000065413.17	111.367	0.219257	0.180375	1.21557	0.22415	0.399461	119.217	0.0217784	0.331399	0.0657164	0.947604	0.995011	0.0978225	12.0219	2.01875	2.17837	FALSE	0.0663884	0.110742
ENSG00000065427.14	1790.83	0.162266	0.0563006	2.88213	0.00394995	0.0219488	2115.03	0.233592	0.186964	1.24939	0.211521	0.833709	0.0543471	11.3087	-1.31242	2.19368	FALSE	0.215391	0.292602
ENSG00000065457.10	281.191	-0.464875	0.112926	-4.11662	3.84474e-05	0.000630674	390.194	-0.330927	0.285793	-1.15792	0.246895	0.860682	0.0834864	11.5338	-1.60443	2.18862	FALSE	0.135633	0.199956
ENSG00000065485.18	84.0684	0.0684252	0.120935	0.565799	0.57153	0.728257	89.3969	-0.00462156	0.336511	-0.0137338	0.989042	0.998615	0.0981026	11.4408	0.744595	2.19068	FALSE	0.471535	0.55538
ENSG00000065491.8	527.091	-0.183718	0.0580271	-3.16608	0.00154508	0.010785	690.146	0.0441704	0.221545	0.199374	0.84197	0.985487	0.0642913	11.2332	-3.54463	2.19542	TRUE	0.00445238	0.0124087
ENSG00000065518.7	2289.35	0.235079	0.0619022	3.79758	0.000146115	0.00180306	2637.27	0.329841	0.226759	1.45459	0.145783	0.761428	0.0658338	11.2535	-1.43942	2.19495	FALSE	0.177261	0.249095
ENSG00000065526.10	2700.37	0.115738	0.122442	0.945246	0.344533	0.530535	2831.99	0.221324	0.267831	0.826355	0.408603	0.931761	0.0785494	11.717	-1.3442	2.18466	FALSE	0.204332	0.279947
ENSG00000065534.18	1993.68	-0.00107845	0.130144	-0.00828661	0.993388	0.996767	2014.11	0.00460118	0.332073	0.0138559	0.988945	0.998615	0.0969871	11.5251	-0.0585607	2.18881	FALSE	0.954305	0.965625
ENSG00000065548.17	2297.81	-0.142226	0.0877514	-1.62078	0.105065	0.23793	2977.01	-0.292747	0.255769	-1.14458	0.252385	0.862886	0.0744998	11.4015	2.02043	2.19157	FALSE	0.0674649	0.112252
ENSG00000065559.14	4164.07	-0.281865	0.106245	-2.65297	0.0079786	0.0369194	5366.15	-0.362453	0.304132	-1.19176	0.233354	0.853226	0.0886156	11.4164	0.909407	2.19123	FALSE	0.381933	0.468069
ENSG00000065600.12	671.953	-0.347657	0.201699	-1.72364	0.084772	0.204844	631.221	0.74447	0.420639	1.76986	0.0767512	0.635946	0.123557	11.7899	-8.83906	2.18313	TRUE	1.51885e-06	4.10377e-05
ENSG00000065609.14	9113.26	-0.360238	0.132594	-2.71685	0.00659055	0.0321018	11567.8	-0.272796	0.34163	-0.798511	0.424574	0.936542	0.0997564	11.5149	-0.876557	2.18904	FALSE	0.398646	0.484873
ENSG00000065613.13	2090.92	0.108279	0.0898846	1.20465	0.228339	0.404633	2524.94	-0.390462	0.345495	-1.13015	0.258412	0.867019	0.100254	11.2301	4.97479	2.1955	TRUE	0.000393635	0.00186655
ENSG00000065615.13	555.86	-0.0491015	0.0837572	-0.586236	0.557717	0.717902	661.02	-0.247058	0.267802	-0.922539	0.356247	0.915139	0.0778873	11.3332	2.54157	2.19312	TRUE	0.0268569	0.0527767
ENSG00000065618.17	32.5766	-0.31421	0.202718	-1.54999	0.121144	0.263769	49.876	0.11887	0.770758	0.154225	0.877433	0.989821	0.223679	11.2352	-1.93616	2.19538	FALSE	0.0784021	0.127295
ENSG00000065621.14	670.29	-0.220595	0.0911214	-2.42089	0.0154825	0.0604103	743.097	-0.0307931	0.286009	-0.107665	0.914262	0.993013	0.083206	11.3458	-2.28111	2.19283	TRUE	0.0427705	0.0772602
ENSG00000065665.20	1623.51	-0.304876	0.0680124	-4.48264	7.37236e-06	0.000171156	1959.48	-0.187074	0.239386	-0.781473	0.434524	0.940052	0.0695326	11.2747	-1.6942	2.19446	FALSE	0.117641	0.177958
ENSG00000065675.14	297.999	-0.644974	0.178014	-3.62317	0.000291014	0.00307877	358.301	0.244799	0.322551	0.758946	0.447885	0.942473	0.0952691	12.0513	-9.33957	2.17779	TRUE	7.20976e-07	2.69603e-05
ENSG00000065717.14	1188.93	-0.190141	0.191998	-0.990327	0.322014	0.508988	1035.91	0.130899	0.482724	0.271168	0.786262	0.97896	0.141036	11.541	-2.2763	2.18846	TRUE	0.0427707	0.0772602
ENSG00000065802.11	1681.47	-0.172799	0.0694054	-2.48971	0.0127848	0.0524354	2001.27	-0.273408	0.198764	-1.37554	0.168964	0.795243	0.0579138	11.416	1.73721	2.19124	FALSE	0.109222	0.167308
ENSG00000065809.13	2754.57	0.223058	0.24198	0.921804	0.356631	0.542581	2501.32	1.27226	0.649253	1.95958	0.0500452	0.556449	0.189415	11.4744	-5.53917	2.18993	TRUE	0.000150623	0.000904214
ENSG00000065833.8	1180.85	0.0718173	0.0934155	0.768795	0.442015	0.622721	1330.78	-0.326678	0.261814	-1.24775	0.212122	0.834114	0.0763156	11.4345	5.22168	2.19082	TRUE	0.000250825	0.00132887
ENSG00000065882.15	1361.24	0.167925	0.0752649	2.23112	0.0256731	0.0870322	1539.29	0.220428	0.226977	0.971144	0.331476	0.90867	0.0660746	11.3748	-0.794596	2.19217	FALSE	0.443112	0.528014
ENSG00000065883.14	1497.45	0.0299026	0.055638	0.53745	0.590957	0.743947	1643.89	-0.218117	0.161671	-1.34914	0.177292	0.802426	0.0470937	11.404	5.26651	2.19151	TRUE	0.000235698	0.00126795
ENSG00000065911.11	262.523	0.811615	0.161008	5.04083	4.63507e-07	1.90319e-05	286.231	1.17521	0.460263	2.55335	0.0106692	0.298196	0.134112	11.4175	-2.71117	2.19121	TRUE	0.0196593	0.0409444
ENSG00000065923.9	1827.93	-0.259794	0.156072	-1.66457	0.0959976	0.22349	3034.02	-0.800153	0.549951	-1.45495	0.145682	0.761428	0.159738	11.274	3.38279	2.19448	TRUE	0.00591222	0.0155171
ENSG00000065970.8	751.457	-0.171602	0.0830396	-2.06651	0.0387806	0.117005	892.071	0.119454	0.175147	0.682017	0.495228	0.950778	0.0514275	11.7719	-5.65953	2.1835	TRUE	0.000113622	0.000732555
ENSG00000065978.18	3227.74	0.561598	0.104669	5.36545	8.0748e-08	4.72443e-06	3006.62	0.50787	0.253663	2.00214	0.0452697	0.540453	0.0741792	11.5827	0.724306	2.18755	FALSE	0.483252	0.566525
ENSG00000065989.15	2005.84	-0.35408	0.12428	-2.84905	0.00438499	0.0237051	2532.38	-0.0100361	0.38588	-0.0260083	0.979251	0.997585	0.112279	11.3535	-3.06418	2.19265	TRUE	0.0104124	0.0244686
ENSG00000066027.11	1450	0.157701	0.0816026	1.93255	0.053292	0.148166	1539.7	-0.163863	0.280481	-0.584222	0.559071	0.959193	0.0814933	11.2881	3.94589	2.19415	TRUE	0.0021791	0.00702675
ENSG00000066032.18	6197.26	0.0520785	0.119654	0.435243	0.663386	0.796706	7360.25	-0.288281	0.214262	-1.34546	0.178478	0.803575	0.0633186	12.0769	5.37535	2.17728	TRUE	0.000162974	0.000960432
ENSG00000066044.14	1951.5	-0.0176021	0.0419725	-0.419371	0.674945	0.804585	2244.19	-0.103718	0.144557	-0.71749	0.473072	0.94582	0.0419997	11.2869	2.0504	2.19418	FALSE	0.0642891	0.107945
ENSG00000066056.13	605.161	0.354687	0.156518	2.26611	0.0234444	0.0816132	716.527	0.732968	0.372522	1.96758	0.0491159	0.551253	0.108988	11.6044	-3.47084	2.18708	TRUE	0.00484745	0.0132502
ENSG00000066084.12	2986.53	0.00410221	0.147646	0.0277841	0.977834	0.988486	3211.52	0.130158	0.2883	0.451468	0.651652	0.971826	0.0848874	11.9028	-1.48498	2.18079	FALSE	0.163545	0.233152
ENSG00000066117.14	1320.52	-0.0799263	0.0513942	-1.55516	0.119908	0.261937	1509.06	-0.0731389	0.188232	-0.388557	0.697604	0.973559	0.0546487	11.2536	-0.124201	2.19495	FALSE	0.903347	0.926097
ENSG00000066135.12	1008.58	-0.133821	0.0764897	-1.74953	0.0801997	0.196796	1274.57	-0.0922187	0.223836	-0.411993	0.680345	0.973559	0.0651936	11.3983	-0.638132	2.19164	FALSE	0.535998	0.614713
ENSG00000066136.20	1361.93	0.0930463	0.0500245	1.86002	0.0628833	0.166589	1549.49	0.108344	0.196198	0.552218	0.580799	0.964979	0.0569199	11.221	-0.268756	2.19571	FALSE	0.792995	0.838162
ENSG00000066185.12	108.853	0.0447377	0.160545	0.278661	0.780505	0.872259	139.925	-0.380381	0.427766	-0.889228	0.37388	0.921713	0.124816	11.4811	3.40596	2.18978	TRUE	0.00553272	0.0147254
ENSG00000066230.10	93.6697	-0.611176	0.198311	-3.08191	0.00205676	0.0134193	103.029	-1.27774	0.493394	-2.5897	0.00960592	0.284289	0.14419	11.5526	4.62285	2.18821	TRUE	0.000648361	0.00274893
ENSG00000066248.14	7070.27	-0.489896	0.174774	-2.80302	0.00506272	0.0264233	10419.3	0.0718684	0.267554	0.268612	0.788228	0.979124	0.0797312	12.484	-7.04572	2.16948	TRUE	1.08726e-05	0.000141732
ENSG00000066279.16	31.0662	0.143502	0.170256	0.842861	0.399306	0.583719	25.5534	-0.890518	0.48013	-1.85474	0.0636327	0.598441	0.139936	11.4291	7.38925	2.19095	TRUE	1.10972e-05	0.000143728
ENSG00000066294.14	104.977	0.679707	0.211504	3.21368	0.00131047	0.00954107	124.437	0.653153	0.649475	1.00566	0.314578	0.899558	0.18901	11.3614	0.140488	2.19247	FALSE	0.890734	0.91612
ENSG00000066322.13	1665.91	-0.310849	0.219092	-1.4188	0.155956	0.312924	1544.37	1.44862	0.530726	2.72951	0.00634286	0.231492	0.155203	11.5832	-11.3366	2.18754	TRUE	1.27787e-07	1.07297e-05
ENSG00000066336.11	181.449	0.751146	0.208205	3.60772	0.000308897	0.0032249	214.694	1.67728	0.471561	3.55687	0.000375298	0.054844	0.138154	11.6682	-6.70364	2.1857	TRUE	2.51141e-05	0.000250821
ENSG00000066379.14	186.052	0.260892	0.0901003	2.89558	0.00378464	0.0212703	243.555	1.14415	0.269959	4.23822	2.25297e-05	0.00927162	0.0785954	11.3798	-11.238	2.19206	TRUE	1.65838e-07	1.27874e-05
ENSG00000066382.16	577.431	-0.34015	0.11042	-3.0805	0.00206651	0.0134706	793.386	-0.411948	0.288127	-1.42975	0.15279	0.773192	0.0841094	11.5019	0.853624	2.18932	FALSE	0.410739	0.49666
ENSG00000066405.12	13.5064	0.299533	0.188982	1.58498	0.11297	0.250839	10.5259	-0.81955	0.526594	-1.55632	0.119631	0.7209	0.153513	11.4396	7.28982	2.19071	TRUE	1.25695e-05	0.000156494
ENSG00000066422.4	1291.38	0.0305044	0.0927943	0.328731	0.742359	0.847999	1489.3	-0.268675	0.256618	-1.04699	0.295106	0.888134	0.0748205	11.4464	3.99862	2.19056	TRUE	0.001935	0.00641918
ENSG00000066427.21	1255.49	-0.0620528	0.0517061	-1.20011	0.230098	0.406659	1313.91	-0.165598	0.154394	-1.07256	0.283467	0.881334	0.0449527	11.3824	2.30342	2.192	TRUE	0.0410401	0.0747132
ENSG00000066455.12	893.767	0.040945	0.0542007	0.755434	0.449989	0.630317	1082.27	0.165387	0.193258	0.855782	0.392118	0.927708	0.0561253	11.2676	-2.21721	2.19462	TRUE	0.0480505	0.084853
ENSG00000066468.21	3480.19	0.111072	0.165595	0.670743	0.502384	0.674867	3002.23	0.760485	0.519226	1.46465	0.143016	0.758649	0.151056	11.3466	-4.29916	2.19281	TRUE	0.00117234	0.00434396
ENSG00000066557.5	811.513	-0.142374	0.0944068	-1.50809	0.131531	0.279234	910.877	-0.860832	0.276771	-3.11026	0.00186922	0.135747	0.0806089	11.3968	8.91288	2.19167	TRUE	1.78495e-06	4.51275e-05
ENSG00000066583.11	517.806	0.306983	0.116208	2.64166	0.00825008	0.0378467	545.122	-0.0455616	0.294298	-0.154815	0.876967	0.989821	0.0859693	11.5331	4.10082	2.18864	TRUE	0.00159411	0.00553141
ENSG00000066629.16	802.92	-0.158841	0.118527	-1.34013	0.180203	0.34479	1113.05	-0.407462	0.372537	-1.09375	0.274065	0.874672	0.108376	11.3449	2.29405	2.19285	TRUE	0.0418006	0.0758231
ENSG00000066651.17	508.875	-0.200962	0.100415	-2.00132	0.0453583	0.131303	641.577	-0.147325	0.286775	-0.513732	0.607439	0.967413	0.0835619	11.4183	-0.641879	2.19119	FALSE	0.533626	0.612516
ENSG00000066654.13	1492.22	0.106406	0.0636238	1.67242	0.0944417	0.221072	1678.74	-0.220067	0.211217	-1.0419	0.297459	0.889466	0.0613972	11.3089	5.31738	2.19367	TRUE	0.000223792	0.00122044
ENSG00000066697.14	409.34	-0.245412	0.0837282	-2.93105	0.00337813	0.0195507	552.066	0.0922287	0.272264	0.338748	0.7348	0.975593	0.0791654	11.3221	-4.265	2.19337	TRUE	0.00124876	0.00456093
ENSG00000066735.14	157.153	0.130372	0.133954	0.97326	0.330424	0.516774	187.163	0.369142	0.352812	1.04628	0.295429	0.888134	0.102971	11.4925	-2.3188	2.18953	TRUE	0.0397296	0.0727392
ENSG00000066739.11	2347.41	-0.0877545	0.0790639	-1.10992	0.267034	0.450569	2939.16	-0.253938	0.18352	-1.38371	0.166447	0.790884	0.0537286	11.6358	3.09302	2.1864	TRUE	0.00962273	0.0229687
ENSG00000066777.8	1398.03	-0.113617	0.0755769	-1.50332	0.132755	0.280988	1761.44	-0.413402	0.22845	-1.80959	0.070359	0.619359	0.0665008	11.3731	4.508	2.19221	TRUE	0.000818546	0.00328634
ENSG00000066813.14	41.1273	-0.157782	0.132732	-1.18873	0.234547	0.411909	50.8712	0.127848	0.348364	0.366995	0.713623	0.973994	0.101681	11.496	-2.80909	2.18945	TRUE	0.0163603	0.0352257
ENSG00000066827.15	194.43	-0.275519	0.122209	-2.25449	0.0241651	0.0834776	238.419	0.0717716	0.341137	0.210389	0.833364	0.983991	0.0994451	11.438	-3.49228	2.19075	TRUE	0.00476073	0.0130667
ENSG00000066855.15	254.651	0.141241	0.120645	1.17072	0.241711	0.420512	251.797	-0.00751067	0.412322	-0.0182155	0.985467	0.99858	0.119808	11.2914	1.24158	2.19407	FALSE	0.239563	0.319421
ENSG00000066923.17	697.437	-0.450643	0.155344	-2.90094	0.00372047	0.021	762.505	0.204311	0.304332	0.671345	0.502001	0.952468	0.0895965	11.8968	-7.31004	2.18091	TRUE	9.81648e-06	0.00013242
ENSG00000066926.10	747.949	-0.223529	0.084503	-2.64522	0.00816378	0.037566	879.74	-0.13088	0.237269	-0.551609	0.581216	0.965075	0.0691586	11.4329	-1.33967	2.19086	FALSE	0.206375	0.282328
ENSG00000066933.15	1873.24	-0.0863369	0.0775418	-1.11342	0.265526	0.448864	2445.81	-0.302181	0.228602	-1.32186	0.186213	0.811927	0.0665733	11.3924	3.24221	2.19177	TRUE	0.0075138	0.0188073
ENSG00000067048.16	2208.21	0.454901	0.295245	1.54076	0.123376	0.267044	1986.8	-1.35142	1.704	-0.793088	0.427727	0.93822	0.493036	11.1018	3.66367	2.19853	TRUE	0.00367531	0.010652
ENSG00000067057.16	7294.39	0.0805052	0.13399	0.600832	0.547952	0.709751	8877.89	0.222439	0.434901	0.511471	0.609021	0.967503	0.126458	11.3233	-1.12238	2.19334	FALSE	0.284938	0.36828
ENSG00000067064.10	3576.44	-0.2101	0.0972574	-2.16025	0.0307537	0.0991138	4374.63	0.288229	0.250732	1.14955	0.250329	0.861557	0.073213	11.5143	-6.80656	2.18905	TRUE	2.32568e-05	0.000238265
ENSG00000067066.16	323.975	0.842342	0.147796	5.69936	1.20257e-08	9.9893e-07	332.572	0.85251	0.393629	2.16577	0.0303286	0.463608	0.114856	11.4816	-0.0885296	2.18977	FALSE	0.930981	0.94775
ENSG00000067082.14	1295.39	0.423803	0.112993	3.75071	0.000176337	0.00209253	1692.25	0.687248	0.358508	1.91697	0.0552422	0.575957	0.10428	11.3384	-2.52632	2.193	TRUE	0.0275963	0.0538807
ENSG00000067113.16	1341.38	0.406849	0.0881404	4.61592	3.91362e-06	0.000104314	1392.89	0.520339	0.183691	2.83269	0.00461587	0.200804	0.053958	11.791	-2.1033	2.1831	FALSE	0.0576079	0.0985956
ENSG00000067141.16	2846.07	0.268311	0.114291	2.34762	0.0188937	0.069852	2906.97	0.426936	0.315291	1.3541	0.175704	0.800553	0.091932	11.4486	-1.72546	2.19051	FALSE	0.111304	0.169904
ENSG00000067167.7	1567.4	0.614709	0.121187	5.0724	3.92824e-07	1.67435e-05	1225.68	-0.568587	0.47468	-1.19783	0.230983	0.851598	0.137714	11.2216	8.59244	2.19569	TRUE	2.86878e-06	6.11379e-05
ENSG00000067177.14	368.7	0.341711	0.138114	2.47412	0.0133567	0.0541857	393.723	0.034656	0.498131	0.069572	0.944534	0.994566	0.144646	11.2615	2.12281	2.19477	FALSE	0.0567233	0.0973251
ENSG00000067182.7	790.629	1.07545	0.183559	5.85887	4.66029e-09	4.74488e-07	677.547	0.645294	0.341239	1.89103	0.0586204	0.585227	0.100676	11.9978	4.27267	2.17886	TRUE	0.0010834	0.00408646
ENSG00000067191.15	3405.69	-0.50353	0.121729	-4.1365	3.52647e-05	0.000588552	4632.22	-0.282258	0.337443	-0.836461	0.402896	0.92986	0.0983818	11.4442	-2.24912	2.19061	TRUE	0.045077	0.0805932
ENSG00000067208.14	765.639	-0.00774503	0.0845067	-0.0916498	0.926976	0.96085	802.491	-0.421038	0.296327	-1.42085	0.15536	0.77737	0.0860758	11.2767	4.80149	2.19441	TRUE	0.000514785	0.0023025
ENSG00000067221.13	1720.27	-0.314671	0.102257	-3.07725	0.0020892	0.0135711	2255.46	-0.194132	0.291831	-0.665222	0.505908	0.95359	0.0850362	11.4189	-1.4175	2.19117	FALSE	0.183041	0.255876
ENSG00000067225.17	27057.6	-0.266847	0.0953734	-2.79791	0.00514339	0.0267384	35325.4	-0.179659	0.255946	-0.701943	0.482715	0.947862	0.0746701	11.4742	-1.16763	2.18994	FALSE	0.266645	0.349052
ENSG00000067248.9	877.587	0.065076	0.0685261	0.949653	0.342288	0.528287	1019.25	0.0787794	0.196958	0.39998	0.689171	0.973559	0.057384	11.413	-0.238802	2.19131	FALSE	0.815493	0.856173
ENSG00000067334.13	1195.04	0.131395	0.0518792	2.5327	0.0113187	0.0480111	1453.29	0.387131	0.199411	1.94137	0.0522132	0.566825	0.0578639	11.2301	-4.41961	2.1955	TRUE	0.000979361	0.00377053
ENSG00000067365.14	370.43	-0.203471	0.0880866	-2.30989	0.020894	0.0749859	438.4	0.125841	0.275353	0.457016	0.64766	0.971349	0.0801108	11.3487	-4.1107	2.19276	TRUE	0.00161975	0.00559379
ENSG00000067369.13	3097.58	-0.297948	0.0821372	-3.62744	0.000286245	0.00304618	4160.89	-0.0785734	0.216454	-0.363003	0.716602	0.973994	0.0631731	11.492	-3.47259	2.18954	TRUE	0.00489936	0.0133615
ENSG00000067445.20	2700.36	-0.122532	0.0639615	-1.91571	0.0554017	0.152375	3311.64	0.0114116	0.272318	0.0419052	0.966574	0.99641	0.0789445	11.1874	-1.69668	2.1965	FALSE	0.117372	0.177651
ENSG00000067533.5	410.054	0.094514	0.0809123	1.1681	0.242765	0.421825	428.935	-0.447846	0.295638	-1.51485	0.129811	0.738672	0.0858336	11.2548	6.31874	2.19492	TRUE	5.13054e-05	0.000412998
ENSG00000067560.10	6770.84	0.259786	0.073215	3.54827	0.000387778	0.0038154	7152.66	0.09054	0.21842	0.414523	0.678491	0.973559	0.063595	11.3831	2.66131	2.19198	TRUE	0.0215684	0.0441345
ENSG00000067596.10	830.449	-0.0962299	0.0625871	-1.53753	0.124163	0.268126	1011.57	-0.0537887	0.241273	-0.222937	0.823585	0.983425	0.0700091	11.2288	-0.606224	2.19553	FALSE	0.556423	0.633372
ENSG00000067601.7	59.586	-0.400469	0.127189	-3.14861	0.00164047	0.0112859	94.086	0.0350022	0.434621	0.0805349	0.935812	0.994388	0.126288	11.2915	-3.44823	2.19407	TRUE	0.00524747	0.0141169
ENSG00000067606.16	5476.43	-0.181277	0.0916626	-1.97766	0.0479671	0.136804	6861.39	0.052376	0.297816	0.175867	0.860399	0.988006	0.0865964	11.3226	-2.69819	2.19336	TRUE	0.0202588	0.0419486
ENSG00000067646.11	303.463	0.247948	0.232991	1.0642	0.287238	0.471816	264.795	-1.53487	1.48707	-1.03215	0.302003	0.891843	0.430089	11.0832	4.14524	2.19897	TRUE	0.00160385	0.00555381
ENSG00000067704.9	1849.5	-0.0952876	0.0707825	-1.3462	0.178237	0.342545	2375.92	-0.0621714	0.206932	-0.300444	0.763839	0.977663	0.0602713	11.399	-0.549451	2.19162	FALSE	0.593297	0.66716
ENSG00000067715.13	33165.8	-0.494006	0.171849	-2.87465	0.00404476	0.0223114	47781.5	-0.16905	0.414893	-0.407454	0.683675	0.973559	0.12134	11.5872	-2.67807	2.18745	TRUE	0.0206431	0.0426043
ENSG00000067798.14	1735.12	-0.285091	0.0808623	-3.52564	0.000422466	0.00406436	2322.58	-0.236209	0.231101	-1.0221	0.306732	0.894172	0.0673384	11.4177	-0.725916	2.1912	FALSE	0.482506	0.565773
ENSG00000067829.18	1804.3	-0.0788519	0.083679	-0.942314	0.346032	0.532027	2273.58	0.148958	0.227756	0.654023	0.513097	0.954813	0.0664267	11.4609	-3.42949	2.19023	TRUE	0.00531553	0.0142654
ENSG00000067836.12	4001.99	-0.279375	0.106753	-2.61702	0.00887019	0.0398913	4476.76	0.108407	0.264068	0.410528	0.681419	0.973559	0.0771822	11.5591	-5.02424	2.18807	TRUE	0.000332983	0.00164239
ENSG00000067840.12	15377.4	-0.135688	0.125788	-1.0787	0.28072	0.464871	18720.5	0.0479658	0.332959	0.144059	0.885454	0.99067	0.0971664	11.4876	-1.89009	2.18964	FALSE	0.0842315	0.135048
ENSG00000067842.17	2249.45	-0.553708	0.144905	-3.82118	0.000132815	0.00167263	3364.68	-0.315994	0.322769	-0.979011	0.327574	0.906559	0.0946089	11.6911	-2.51259	2.18521	TRUE	0.0277329	0.0541135
ENSG00000067900.7	1053.48	0.521998	0.116899	4.46538	7.99262e-06	0.00018217	1026.62	0.207653	0.336607	0.6169	0.537301	0.957758	0.0980673	11.4114	3.20541	2.19134	TRUE	0.0080153	0.0198173
ENSG00000067955.13	693.27	0.629017	0.136222	4.61759	3.88214e-06	0.000103776	562.137	-0.0592851	0.46596	-0.127232	0.898757	0.992387	0.135393	11.2909	5.08375	2.19409	TRUE	0.000325281	0.00161157
ENSG00000067992.12	118.034	-0.279849	0.125056	-2.23779	0.025235	0.0860931	227.347	0.219485	0.400836	0.547568	0.583989	0.965443	0.116575	11.3315	-4.28338	2.19315	TRUE	0.00120793	0.00444866
ENSG00000068001.13	577.685	0.801061	0.156205	5.12825	2.92445e-07	1.31639e-05	709.016	0.839308	0.472968	1.77455	0.0759714	0.633886	0.137675	11.3718	-0.277807	2.19224	FALSE	0.786146	0.832428
ENSG00000068024.16	1499.6	0.131761	0.0706711	1.86443	0.062262	0.165354	1607.63	0.0392139	0.295637	0.132642	0.894476	0.992387	0.0857173	11.1941	1.07968	2.19634	FALSE	0.302999	0.387657
ENSG00000068028.17	523.051	0.343087	0.0903761	3.79621	0.000146925	0.00181031	595.497	0.615396	0.289395	2.12649	0.0334622	0.482111	0.0841655	11.3322	-3.23541	2.19314	TRUE	0.00765571	0.0190986
ENSG00000068078.17	5761.89	0.174402	0.17277	1.00944	0.312762	0.499269	5733.74	-0.116766	0.602398	-0.193835	0.846305	0.98603	0.174994	11.2799	1.66387	2.19434	FALSE	0.123645	0.185314
ENSG00000068079.7	192.62	0.290597	0.148685	1.95444	0.0506487	0.142623	172.736	0.395175	0.255025	1.54955	0.121249	0.724763	0.0755199	12.1758	-1.38478	2.17533	FALSE	0.19097	0.264878
ENSG00000068097.14	468.905	0.135188	0.0931525	1.45126	0.146709	0.299739	539.183	0.375696	0.20384	1.84309	0.0653152	0.604214	0.0597813	11.7165	-4.02313	2.18468	TRUE	0.00177079	0.00600073
ENSG00000068120.14	1495.77	0.145945	0.0811341	1.79882	0.0720474	0.182853	1639.08	0.137381	0.240883	0.570321	0.56846	0.961409	0.0701412	11.3868	0.122106	2.1919	FALSE	0.904944	0.92732
ENSG00000068137.14	438.332	0.268769	0.1065	2.52366	0.0116139	0.0488928	452.081	0.611368	0.265893	2.2993	0.0214878	0.404604	0.0776981	11.5487	-4.40936	2.18829	TRUE	0.000932239	0.00363878
ENSG00000068305.17	3228.56	-0.219907	0.115462	-1.90458	0.0568341	0.154924	4142.89	-0.327745	0.224856	-1.45757	0.144958	0.761028	0.0662139	11.9077	1.62863	2.18069	FALSE	0.129543	0.192485
ENSG00000068308.13	2922.4	-0.0891871	0.0617024	-1.44544	0.148334	0.302223	3320.38	-0.100616	0.220906	-0.455469	0.648772	0.971613	0.0641516	11.2654	0.178149	2.19468	FALSE	0.861769	0.893556
ENSG00000068323.16	2458.05	0.0164395	0.0761188	0.215972	0.82901	0.902407	2781.5	0.120586	0.190456	0.633145	0.526639	0.957758	0.0556513	11.5463	-1.87141	2.18835	FALSE	0.0868294	0.138509
ENSG00000068354.15	740.029	-0.210919	0.0711838	-2.96302	0.00304634	0.0180914	938.644	0.0215177	0.224886	0.0956829	0.923772	0.993747	0.0654173	11.3413	-3.55314	2.19293	TRUE	0.00432278	0.0121179
ENSG00000068366.19	2503.01	-0.145333	0.109388	-1.3286	0.18398	0.349881	2948.58	-0.810719	0.306591	-2.6443	0.00818594	0.263377	0.0893677	11.4344	7.4455	2.19083	TRUE	1.02898e-05	0.000136588
ENSG00000068383.18	1695.63	-0.0666909	0.0936183	-0.71237	0.476236	0.65325	2290.59	-0.406252	0.406232	-1.00005	0.317287	0.900704	0.117747	11.1804	2.88381	2.19666	TRUE	0.0146467	0.0322376
ENSG00000068394.10	763.472	-0.0864689	0.0684433	-1.26337	0.206458	0.378084	940.223	0.0921092	0.216021	0.42639	0.669823	0.973559	0.0628395	11.342	-2.84181	2.19291	TRUE	0.0155978	0.0339338
ENSG00000068400.13	4081.67	-0.395116	0.0784811	-5.03454	4.79007e-07	1.94471e-05	5024.02	-0.00272057	0.266672	-0.0102019	0.99186	0.999357	0.0774927	11.2948	-5.06364	2.194	TRUE	0.000335523	0.00165289
ENSG00000068438.14	683.916	-0.0526939	0.0520061	-1.01323	0.310952	0.497249	837.99	0.160421	0.180541	0.888559	0.37424	0.922105	0.0524492	11.2824	-4.06326	2.19428	TRUE	0.0017793	0.00602069
ENSG00000068489.12	48.1523	-0.395008	0.13388	-2.95046	0.00317304	0.01866	61.5438	-0.26964	0.353832	-0.762056	0.446027	0.942473	0.103261	11.4891	-1.21409	2.18961	FALSE	0.249081	0.330073
ENSG00000068615.17	2373.37	-0.499523	0.132955	-3.75708	0.000171909	0.00205349	3322.95	-0.382485	0.258014	-1.48242	0.138229	0.752588	0.0759884	11.9143	-1.5402	2.18055	FALSE	0.14964	0.216866
ENSG00000068650.18	1364.96	0.079961	0.151311	0.528454	0.597184	0.748745	1324.93	0.440827	0.368767	1.19541	0.231928	0.852788	0.107824	11.5761	-3.34681	2.18769	TRUE	0.00609155	0.0158957
ENSG00000068654.15	1087.53	-0.365435	0.0812182	-4.49942	6.8138e-06	0.000160366	1332.74	-0.246488	0.280865	-0.877603	0.380159	0.923988	0.0815987	11.2846	-1.4577	2.19423	FALSE	0.172184	0.243289
ENSG00000068697.6	2717.19	0.62158	0.0984076	6.31638	2.67755e-10	4.13165e-08	2513.27	0.000245881	0.277165	0.000887128	0.999292	0.999943	0.0807829	11.4302	7.69141	2.19092	TRUE	7.53219e-06	0.000112003
ENSG00000068724.15	871.492	0.152209	0.108015	1.40914	0.158793	0.316485	859.238	0.473138	0.255454	1.85215	0.0640047	0.599571	0.0747504	11.6122	-4.29334	2.18691	TRUE	0.00112392	0.00419954
ENSG00000068745.14	2042.55	0.25765	0.0642137	4.01238	6.01096e-05	0.000899677	2117.68	0.279194	0.146577	1.90476	0.0568119	0.580978	0.0429333	11.6577	-0.501801	2.18593	FALSE	0.62515	0.694997
ENSG00000068784.12	152.541	0.0461557	0.111085	0.4155	0.677776	0.806413	170.546	-0.000623537	0.344833	-0.00180823	0.998557	0.99993	0.100336	11.3536	0.466225	2.19265	FALSE	0.649872	0.716562
ENSG00000068796.16	1136.29	-0.293721	0.126662	-2.31893	0.0203987	0.0737188	1712.65	-0.442102	0.324526	-1.3623	0.173103	0.798534	0.0947741	11.5207	1.56563	2.18891	FALSE	0.144474	0.210662
ENSG00000068831.18	857.705	-5.19321e-05	0.111205	-0.000466994	0.999627	0.999771	1060.83	-0.0315344	0.286466	-0.110081	0.912345	0.993013	0.0836486	11.5151	0.376366	2.18903	FALSE	0.713488	0.771559
ENSG00000068878.14	1204.68	-0.0738074	0.110515	-0.667852	0.504228	0.676412	1521.86	0.205968	0.246819	0.83449	0.404005	0.929878	0.0723409	11.6874	-3.86745	2.18529	TRUE	0.00234678	0.00745312
ENSG00000068885.14	2198.66	-0.177763	0.123902	-1.43471	0.151371	0.306487	2506.29	-0.429813	0.282735	-1.5202	0.128462	0.736833	0.0828155	11.6581	3.04351	2.18592	TRUE	0.0105156	0.0246826
ENSG00000068903.19	5168.01	-0.0254356	0.121347	-0.20961	0.833972	0.905572	5514.7	0.517197	0.235008	2.20077	0.0277524	0.447375	0.0692183	11.9181	-7.83945	2.18048	TRUE	4.82647e-06	8.36043e-05
ENSG00000068912.13	2572.87	-0.240365	0.107975	-2.22613	0.0260054	0.0878085	3280.53	-0.46349	0.280979	-1.64956	0.0990336	0.683264	0.0820278	11.5046	2.72011	2.18926	TRUE	0.0192268	0.0402025
ENSG00000068971.13	3250.3	-0.267445	0.074094	-3.60953	0.000306751	0.00320662	3967.25	-0.0699163	0.223091	-0.313399	0.753978	0.976345	0.0649449	11.376	-3.04148	2.19214	TRUE	0.0108272	0.0252716
ENSG00000068976.13	771.345	0.269905	0.17666	1.52782	0.126556	0.271667	707.387	0.264152	0.527773	0.500503	0.616721	0.969427	0.153662	11.382	0.0374427	2.19201	FALSE	0.970781	0.97854
ENSG00000069011.15	8.83218	3.83455	0.284704	13.4686	2.39442e-41	7.77684e-37	5.49681	2.32065	0.824935	2.81313	0.00490612	0.204658	0.24031	11.4063	6.29977	2.19146	TRUE	4.9636e-05	0.000404317
ENSG00000069018.17	2.85771	-0.0725063	0.381912	-0.189851	0.849426	0.914798	5.9696	-0.0717842	0.780104	-0.0920187	0.926683	0.994383	0.229311	11.8239	-0.00314891	2.18242	FALSE	0.99754	0.998513
ENSG00000069020.18	1702.31	-0.0996485	0.103853	-0.959515	0.337299	0.523443	2061.86	-0.290001	0.315872	-0.918096	0.358569	0.91655	0.0919395	11.3685	2.07041	2.19231	FALSE	0.0619171	0.104612
ENSG00000069122.18	1182.41	0.279764	0.134305	2.08304	0.0372475	0.113603	1404.62	-0.0448307	0.320501	-0.139877	0.888757	0.991221	0.0937622	11.6012	3.46189	2.18715	TRUE	0.00492864	0.0134237
ENSG00000069188.16	311.661	-0.360007	0.121663	-2.95905	0.00308586	0.0182788	398.577	-0.379371	0.328134	-1.15615	0.247621	0.860682	0.0957207	11.4695	0.202296	2.19004	FALSE	0.843229	0.879037
ENSG00000069248.11	1557.7	-0.0414355	0.0677628	-0.611479	0.540883	0.704214	1852.91	-0.183514	0.232075	-0.790753	0.429088	0.938974	0.0674321	11.2902	2.10698	2.1941	FALSE	0.0582513	0.0994746
ENSG00000069275.12	11040.5	-0.0757994	0.0648946	-1.16804	0.242791	0.421825	12041.2	-0.412952	0.258967	-1.59461	0.1108	0.70692	0.0751177	11.2134	4.48832	2.19589	TRUE	0.000876117	0.00346144
ENSG00000069329.15	4669.84	-0.221947	0.0910391	-2.43793	0.0147715	0.0583796	6137.62	-0.321482	0.241753	-1.32979	0.183587	0.809286	0.0705454	11.4844	1.41093	2.18971	FALSE	0.184775	0.257827
ENSG00000069345.11	3255.45	-0.0062988	0.0678535	-0.0928295	0.926039	0.960372	3741.31	-0.256811	0.170251	-1.50843	0.131444	0.741645	0.049744	11.5432	5.03604	2.18841	TRUE	0.000328026	0.00162176
ENSG00000069399.13	192.959	0.822773	0.198078	4.15379	3.27019e-05	0.000554634	205.031	0.647709	0.504471	1.28394	0.199164	0.821369	0.147345	11.5271	1.18812	2.18877	FALSE	0.258689	0.340568
ENSG00000069424.14	12275.4	-0.335299	0.135391	-2.47652	0.0132672	0.0538967	16528.4	-0.113825	0.379636	-0.299826	0.76431	0.977663	0.110658	11.4341	-2.00142	2.19083	FALSE	0.0696524	0.115426
ENSG00000069431.11	674.365	0.278273	0.146408	1.90067	0.0573446	0.155962	679.376	0.224906	0.410251	0.548215	0.583544	0.965443	0.119584	11.4347	0.446278	2.19082	FALSE	0.663729	0.728395
ENSG00000069482.6	29.6937	0.756159	0.243144	3.10992	0.0018714	0.0124603	39.9658	0.941874	0.800362	1.17681	0.239271	0.858553	0.232679	11.3143	-0.798159	2.19355	FALSE	0.441209	0.526137
ENSG00000069493.14	169.635	0.348543	0.1145	3.04406	0.00233411	0.0147432	171.37	-0.308258	0.380511	-0.810118	0.417873	0.934562	0.110606	11.3083	5.93819	2.19369	TRUE	8.7177e-05	0.000606692
ENSG00000069509.5	748.796	-0.0621319	0.0797644	-0.778942	0.436014	0.617399	927.514	-0.103689	0.218723	-0.474064	0.635454	0.971349	0.0637825	11.4541	0.651538	2.19039	FALSE	0.527556	0.607066
ENSG00000069535.13	3571.79	0.270419	0.130606	2.0705	0.0384055	0.116209	4443.38	0.0179177	0.371733	0.0482005	0.961556	0.99641	0.108324	11.4212	2.33098	2.19112	TRUE	0.039003	0.0716535
ENSG00000069667.15	1068.8	0.25229	0.133712	1.88682	0.0591845	0.15951	1060.38	-0.744273	0.29508	-2.52228	0.0116597	0.309226	0.0865171	11.7043	11.5187	2.18493	TRUE	9.73623e-08	9.10196e-06
ENSG00000069696.6	54.0878	-0.148296	0.22061	-0.672207	0.501452	0.674089	55.5075	0.362799	0.546114	0.664328	0.506481	0.953626	0.159616	11.5582	-3.20202	2.18809	TRUE	0.00794413	0.0196747
ENSG00000069702.10	634.273	1.2203	0.180356	6.76606	1.32334e-11	3.28099e-09	569.538	-0.106167	0.481277	-0.220594	0.825408	0.983569	0.140425	11.4797	9.44606	2.18982	TRUE	9.3608e-07	3.13082e-05
ENSG00000069764.9	8.12794	0.0341389	0.224812	0.151855	0.879301	0.932967	9.3117	-0.521114	0.627797	-0.830068	0.4065	0.931062	0.183008	11.4377	3.03403	2.19075	TRUE	0.0109131	0.0254425
ENSG00000069812.11	3.83836	0.0839971	0.269923	0.311189	0.755657	0.85638	4.35671	1.12523	1.05137	1.07024	0.28451	0.881334	0.305041	11.2241	-3.41341	2.19564	TRUE	0.00563116	0.0149441
ENSG00000069849.10	2663.14	0.321101	0.0950407	3.37857	0.000728647	0.00611517	3030.4	0.386208	0.311022	1.24174	0.214333	0.837014	0.0904269	11.318	-0.719995	2.19346	FALSE	0.486131	0.569215
ENSG00000069869.15	458.955	0.115092	0.105632	1.08956	0.275908	0.459997	531.49	0.0488435	0.174738	0.279524	0.779843	0.978507	0.0518412	12.2661	1.27791	2.17358	FALSE	0.224936	0.303262
ENSG00000069943.9	301.551	0.106676	0.108736	0.981058	0.326564	0.512836	273.898	-0.458736	0.266971	-1.7183	0.0857417	0.658192	0.0780451	11.5676	7.24469	2.18788	TRUE	1.25399e-05	0.000156246
ENSG00000069956.11	2085.41	-0.14688	0.090409	-1.62461	0.104245	0.236533	2507.83	-0.362382	0.219102	-1.65394	0.0981389	0.681432	0.0640723	11.5827	3.36342	2.18755	TRUE	0.005906	0.0155044
ENSG00000069966.18	3301.46	-0.25305	0.112401	-2.25131	0.0243661	0.0839757	4220.8	-0.322132	0.266578	-1.2084	0.226894	0.848408	0.0779997	11.6087	0.885669	2.18699	FALSE	0.393772	0.480108
ENSG00000069974.15	188.22	0.700554	0.151097	4.63643	3.5447e-06	9.62611e-05	156.384	0.0354315	0.432848	0.0818568	0.934761	0.994383	0.126118	11.4157	5.2738	2.19125	TRUE	0.000232202	0.00125481
ENSG00000069998.12	684.532	-0.012802	0.0578444	-0.221318	0.824845	0.899752	730.242	-0.204145	0.16904	-1.20768	0.227172	0.848793	0.0492351	11.3994	3.88632	2.19161	TRUE	0.00237484	0.00751771
ENSG00000070010.18	1074.22	0.403963	0.0781384	5.16984	2.34301e-07	1.11121e-05	1101.95	0.364725	0.178523	2.04302	0.0410504	0.523408	0.052289	11.6565	0.750397	2.18595	FALSE	0.467893	0.552041
ENSG00000070018.8	1130.07	0.148	0.10671	1.38693	0.165463	0.325662	1250.65	-0.153658	0.327136	-0.469706	0.638565	0.971349	0.095206	11.3626	3.16848	2.19244	TRUE	0.0086126	0.0210139
ENSG00000070019.4	11.701	0.274458	0.227358	1.20716	0.22737	0.403433	17.8269	0.147679	0.510674	0.289185	0.77244	0.97819	0.14965	11.6796	0.847173	2.18546	FALSE	0.413922	0.49973
ENSG00000070031.3	4.43903	0.989159	0.382302	2.58738	0.009671	0.0425393	3.38003	0.753503	1.02461	0.735405	0.462093	0.943365	0.29893	11.4755	0.788333	2.18991	FALSE	0.446482	0.531183
ENSG00000070047.11	1152.25	-0.0240697	0.0914365	-0.263239	0.792366	0.879507	1286.14	0.331594	0.277657	1.19426	0.232377	0.853065	0.0808186	11.3697	-4.40077	2.19229	TRUE	0.000981695	0.00377771
ENSG00000070061.14	2601.08	0.0159763	0.0786446	0.203145	0.839022	0.908504	2958.28	-0.186805	0.259628	-0.719513	0.471825	0.945677	0.0754752	11.3124	2.68673	2.19359	TRUE	0.0206971	0.0426966
ENSG00000070081.15	842.87	0.150992	0.0787553	1.91723	0.055209	0.151999	1009.25	-8.0827e-05	0.269488	-0.000299928	0.999761	0.999943	0.0783038	11.2907	1.92931	2.19409	FALSE	0.079198	0.128341
ENSG00000070087.13	15011.5	-0.330503	0.107803	-3.0658	0.0021709	0.0139704	18242.7	-0.338888	0.255268	-1.32758	0.184318	0.809967	0.0746937	11.6107	0.112249	2.18694	FALSE	0.912543	0.933412
ENSG00000070159.13	719.866	-0.56823	0.155389	-3.65682	0.000255368	0.00279263	1053.65	-0.384868	0.335774	-1.14621	0.251708	0.862438	0.0985134	11.735	-1.86129	2.18428	FALSE	0.0879275	0.139969
ENSG00000070182.18	1171.11	-0.992455	0.24956	-3.97682	6.98435e-05	0.0010136	1937.01	-0.101127	0.508713	-0.198789	0.842428	0.985616	0.149547	11.8273	-5.9602	2.18235	TRUE	7.01633e-05	0.000518351
ENSG00000070190.12	20.5132	1.10275	0.242389	4.54949	5.37764e-06	0.000134769	23.2471	0.897108	0.624356	1.43685	0.15076	0.770258	0.182314	11.5151	1.12793	2.18903	FALSE	0.282302	0.365534
ENSG00000070193.4	22.4884	0.215694	0.29866	0.722207	0.470167	0.647778	26.5246	0.351044	0.637875	0.550334	0.582091	0.965412	0.187218	11.7526	-0.722954	2.18391	FALSE	0.483848	0.567099
ENSG00000070214.15	5448.8	0.178597	0.195274	0.914597	0.360403	0.546356	5350.37	0.904141	0.451289	2.00347	0.0451274	0.540453	0.132139	11.6415	-5.49077	2.18628	TRUE	0.000154175	0.000920212
ENSG00000070269.13	641.939	-0.0365263	0.0876239	-0.416853	0.676786	0.805679	677.031	-0.206111	0.232579	-0.8862	0.37551	0.922337	0.0678687	11.4849	2.49872	2.1897	TRUE	0.0287638	0.0557507
ENSG00000070366.13	1613.47	0.0483031	0.0729688	0.661969	0.507991	0.678877	1792.15	0.243913	0.265188	0.919777	0.357689	0.916232	0.0769976	11.2575	-2.54047	2.19486	TRUE	0.0270313	0.0530351
ENSG00000070367.15	2095.58	0.03412	0.0873677	0.390534	0.696142	0.818994	2313.52	-0.643055	0.324502	-1.98167	0.0475167	0.5476	0.0941966	11.2465	7.18895	2.19511	TRUE	1.57559e-05	0.000181157
ENSG00000070371.15	223.635	-0.0291208	0.118871	-0.244978	0.806473	0.888034	220.874	0.326133	0.292984	1.11314	0.265647	0.870479	0.0856416	11.5631	-4.14815	2.18798	TRUE	0.00145982	0.00516861
ENSG00000070388.11	160.69	-0.0925126	0.148368	-0.623535	0.532933	0.698709	189.607	0.23843	0.390899	0.609954	0.541892	0.957758	0.114087	11.4922	-2.90081	2.18954	TRUE	0.0138453	0.0308345
ENSG00000070404.9	549.598	0.331629	0.123303	2.68956	0.00715471	0.034048	588.381	0.626312	0.302121	2.07305	0.0381673	0.507052	0.0883251	11.5699	-3.33635	2.18783	TRUE	0.00621291	0.0161599
ENSG00000070413.19	4724.11	-0.177424	0.0573212	-3.09526	0.00196639	0.0129494	5423.66	-0.173412	0.234623	-0.739108	0.459841	0.943209	0.0680401	11.2028	-0.0589726	2.19613	FALSE	0.954013	0.965481
ENSG00000070423.17	1155.14	-0.0443795	0.101093	-0.438996	0.660664	0.795015	1341.75	0.230101	0.291705	0.788814	0.430221	0.939055	0.0849825	11.4097	-3.22985	2.19138	TRUE	0.00766957	0.0191272
ENSG00000070444.14	1210.33	-0.181895	0.0927482	-1.96117	0.0498586	0.140802	1446.3	-0.0514685	0.267825	-0.192172	0.847607	0.98603	0.0780244	11.4091	-1.67162	2.19139	FALSE	0.121775	0.183074
ENSG00000070476.14	638.368	-0.0185271	0.100163	-0.184969	0.853253	0.9174	679.071	-0.320572	0.207434	-1.54542	0.122245	0.72802	0.0609455	11.8011	4.95598	2.18289	TRUE	0.000349985	0.00170547
ENSG00000070495.14	975.58	0.643585	0.115611	5.56684	2.59405e-08	1.8531e-06	981.059	0.678459	0.250402	2.70948	0.00673878	0.240401	0.0734604	11.7315	-0.474739	2.18436	FALSE	0.643688	0.711402
ENSG00000070501.11	654.344	-0.0644554	0.118565	-0.54363	0.586696	0.740422	772.624	0.125389	0.235408	0.532648	0.594277	0.965789	0.0692697	11.8728	-2.74066	2.18141	TRUE	0.0180609	0.0381817
ENSG00000070526.14	107.309	0.0956516	0.163561	0.584807	0.558678	0.718757	127.105	0.139377	0.412169	0.338155	0.735246	0.975593	0.120415	11.5385	-0.36312	2.18852	FALSE	0.72308	0.779744
ENSG00000070540.12	361.472	0.212253	0.0844491	2.51339	0.0119578	0.0499008	410.835	0.465677	0.250802	1.85675	0.0633464	0.597622	0.0730289	11.3866	-3.47018	2.1919	TRUE	0.00498561	0.0135379
ENSG00000070601.9	146.207	-0.252436	0.0992808	-2.54264	0.0110018	0.0469181	183.664	-0.314694	0.300114	-1.04858	0.294371	0.888134	0.0873617	11.3731	0.712652	2.19221	FALSE	0.490424	0.573178
ENSG00000070610.14	3595.25	-0.127204	0.0675834	-1.88218	0.0598119	0.160707	4440.3	0.0210806	0.293405	0.0718481	0.942723	0.994566	0.0850436	11.1802	-1.74363	2.19666	FALSE	0.108621	0.16655
ENSG00000070614.14	3358.05	-0.323205	0.0932614	-3.46558	0.000529085	0.00480945	4189.95	-0.0131005	0.233465	-0.0561136	0.955251	0.995748	0.0682177	11.5457	-4.54581	2.18836	TRUE	0.000739522	0.00304316
ENSG00000070669.16	3078.04	-0.102732	0.0858892	-1.1961	0.231658	0.408426	3831.41	0.0472657	0.275324	0.171673	0.863694	0.988415	0.0800719	11.3315	-1.87329	2.19316	FALSE	0.0870383	0.138801
ENSG00000070718.11	2406.41	-0.397682	0.112084	-3.54806	0.000388082	0.00381724	3340.22	-0.329344	0.285204	-1.15477	0.248186	0.860682	0.0833036	11.528	-0.820355	2.18875	FALSE	0.428651	0.514365
ENSG00000070729.13	349.259	-0.236378	0.267147	-0.884822	0.376253	0.56175	463.737	-0.373309	0.980855	-0.380595	0.703503	0.973994	0.28476	11.2523	0.480866	2.19498	FALSE	0.639826	0.70818
ENSG00000070731.10	39.1875	0.991459	0.252891	3.9205	8.83636e-05	0.00122178	56.5369	0.0549259	0.866809	0.0633657	0.949475	0.995273	0.251859	11.2897	3.71848	2.19411	TRUE	0.00324656	0.00965562
ENSG00000070756.14	3994.08	0.27809	0.0798467	3.4828	0.000496206	0.00460349	4417.75	0.258946	0.291605	0.888002	0.37454	0.922105	0.0846632	11.255	0.226119	2.19492	FALSE	0.825163	0.864209
ENSG00000070759.16	323.683	-0.000836906	0.151935	-0.0055083	0.995605	0.997922	328.827	0.729697	0.404179	1.80538	0.0710147	0.622561	0.117938	11.4827	-6.19423	2.18975	TRUE	5.61351e-05	0.000439769
ENSG00000070761.7	1069.29	-0.0722273	0.0704815	-1.02477	0.305472	0.491305	1387.2	0.0173271	0.203919	0.0849705	0.932285	0.994383	0.0594049	11.4075	-1.50753	2.19143	FALSE	0.158859	0.227846
ENSG00000070770.8	1627.26	0.0257491	0.0461867	0.5575	0.577186	0.732682	1928.04	0.080931	0.194432	0.416244	0.677232	0.973559	0.0563707	11.1917	-0.978911	2.19639	FALSE	0.348311	0.434851
ENSG00000070778.12	544.761	0.311733	0.0896453	3.47741	0.000506288	0.00467445	558.552	-0.0195142	0.204903	-0.0952365	0.924127	0.993839	0.060015	11.6559	5.51941	2.18597	TRUE	0.00014674	0.000887031
ENSG00000070785.16	588.121	-0.277887	0.0890595	-3.12024	0.00180701	0.012116	741.594	0.00566874	0.242531	0.0233733	0.981353	0.998082	0.0707351	11.4604	-4.00871	2.19024	TRUE	0.0018966	0.0063218
ENSG00000070808.15	44091.4	-0.228604	0.169597	-1.34793	0.177682	0.341677	55910.3	-0.102958	0.468927	-0.219562	0.826212	0.983569	0.136723	11.4465	-0.918982	2.19056	FALSE	0.377064	0.463266
ENSG00000070814.17	1442.42	0.00466515	0.0721836	0.064629	0.948469	0.971548	1642.64	0.0782415	0.304181	0.25722	0.797009	0.980341	0.088189	11.1913	-0.834303	2.1964	FALSE	0.421562	0.507222
ENSG00000070831.15	4910.24	-0.158775	0.0676161	-2.34819	0.018865	0.0697696	5925.82	-0.0678192	0.216723	-0.31293	0.754334	0.976345	0.0630293	11.3316	-1.44308	2.19315	FALSE	0.176068	0.247797
ENSG00000070882.12	911.52	-0.297839	0.118463	-2.5142	0.0119303	0.049818	1113.84	-0.414939	0.197409	-2.10193	0.0355592	0.491476	0.0585442	12.2472	2.00021	2.17395	FALSE	0.0681536	0.113245
ENSG00000070886.11	72.5256	-0.121416	0.152184	-0.797821	0.424974	0.608249	97.6742	-0.130328	0.453276	-0.287525	0.77371	0.97819	0.131979	11.3843	0.0675301	2.19195	FALSE	0.947331	0.960412
ENSG00000070915.9	3.14978	-0.46049	0.381238	-1.20788	0.227094	0.403159	4.29244	0.770648	0.922595	0.835305	0.403546	0.92986	0.269806	11.5844	-4.56305	2.18751	TRUE	0.000712189	0.00295412
ENSG00000070950.9	187.614	-0.146567	0.089391	-1.63961	0.101086	0.23175	225.563	-0.254795	0.256792	-0.992222	0.321089	0.902528	0.0748173	11.4134	1.44657	2.1913	FALSE	0.174917	0.246361
ENSG00000070961.15	10733.2	-0.314678	0.134824	-2.33399	0.0195963	0.0716342	14009.9	-0.814394	0.304082	-2.6782	0.00740179	0.252628	0.0890984	11.6739	5.60858	2.18558	TRUE	0.000126931	0.000796014
ENSG00000070985.13	2.03477	0.302101	0.476633	0.633823	0.526196	0.693432	3.10737	-0.480939	0.948574	-0.507013	0.612146	0.968478	0.279097	11.8686	2.80562	2.18149	TRUE	0.0160253	0.0346574
ENSG00000071051.13	1506.33	0.0386049	0.0861091	0.448326	0.653918	0.790156	1892.03	0.187406	0.326791	0.573472	0.566325	0.960992	0.0948391	11.2361	-1.56898	2.19536	FALSE	0.144367	0.210524
ENSG00000071054.16	9846.03	0.0813756	0.181391	0.448621	0.653705	0.790075	9433.63	0.575778	0.357997	1.60833	0.107763	0.700628	0.105366	11.8834	-4.69224	2.18119	TRUE	0.000534998	0.00237132
ENSG00000071073.12	1577.57	0.112701	0.0975841	1.15491	0.248126	0.427936	1766.7	-0.343898	0.313273	-1.09776	0.272311	0.87428	0.0911067	11.3305	5.01169	2.19318	TRUE	0.000361142	0.0017462
ENSG00000071082.10	9306.09	0.270874	0.104471	2.59283	0.00951908	0.0420754	10810.1	0.502148	0.263455	1.90601	0.0566488	0.580314	0.0769673	11.5377	-3.00483	2.18854	TRUE	0.0114075	0.0263602
ENSG00000071127.16	2836.47	0.196185	0.0749842	2.61635	0.00888744	0.0399412	3235.84	0.423105	0.179877	2.35219	0.0186634	0.376453	0.0526156	11.5948	-4.31278	2.18729	TRUE	0.00109044	0.00410338
ENSG00000071189.21	1637.92	0.0730278	0.0973017	0.75053	0.452936	0.633081	1862.57	-0.640988	0.276549	-2.31781	0.0204595	0.393321	0.0805894	11.4224	8.85992	2.1911	TRUE	1.86487e-06	4.65641e-05
ENSG00000071205.11	215.944	0.582267	0.170849	3.40808	0.000654216	0.00564064	242.265	0.0517251	0.379547	0.136281	0.891599	0.992072	0.11126	11.6949	4.76847	2.18513	TRUE	0.000491213	0.00221992
ENSG00000071242.11	3241.71	0.0933766	0.0780483	1.19639	0.231542	0.408289	3550.31	0.0793418	0.211692	0.374798	0.707811	0.973994	0.0617459	11.4642	0.227299	2.19016	FALSE	0.824194	0.863419
ENSG00000071243.15	335.264	0.0129902	0.101592	0.127867	0.898254	0.944009	386.777	-0.291761	0.26903	-1.08449	0.278146	0.877639	0.0785096	11.4871	3.88171	2.18965	TRUE	0.00236089	0.00748609
ENSG00000071246.10	1656.01	-0.284066	0.108408	-2.62035	0.00878393	0.0396372	1980.89	-0.0234395	0.232765	-0.1007	0.919788	0.993264	0.0683053	11.7445	-3.81561	2.18408	TRUE	0.00255292	0.00796076
ENSG00000071282.11	202.532	-0.217552	0.156918	-1.38641	0.165623	0.325877	228.873	0.736443	0.284279	2.59056	0.00958191	0.284289	0.0839657	12.0516	-11.3617	2.17778	TRUE	8.50616e-08	8.5721e-06
ENSG00000071462.11	1346.12	0.0983576	0.0706953	1.39129	0.164138	0.32382	1356.57	0.0747028	0.129337	0.577583	0.563546	0.960117	0.0381848	12.0308	0.619482	2.17819	FALSE	0.547151	0.624748
ENSG00000071537.13	2826.28	-0.0750189	0.0892672	-0.840386	0.400692	0.585245	3380.57	-0.638463	0.316674	-2.01615	0.0437839	0.535233	0.091973	11.2704	6.1262	2.19456	TRUE	6.71825e-05	0.000502214
ENSG00000071539.13	97.2734	-0.209418	0.144322	-1.45105	0.146767	0.29982	122.211	-0.0976813	0.320373	-0.304899	0.760443	0.977503	0.0939164	11.6959	-1.18975	2.18511	FALSE	0.257736	0.33954
ENSG00000071553.16	6326.05	-0.239763	0.0794981	-3.01596	0.00256167	0.0158266	8016.97	0.0995567	0.253101	0.393348	0.694063	0.973559	0.0736163	11.3361	-4.6093	2.19305	TRUE	0.000696698	0.00290147
ENSG00000071564.14	704.821	0.302987	0.0898575	3.37187	0.00074661	0.00622731	672.939	0.131318	0.258221	0.508548	0.611069	0.967911	0.0752332	11.4131	2.28183	2.1913	TRUE	0.0425882	0.0769868
ENSG00000071575.11	1761.87	0.018957	0.11335	0.167243	0.867179	0.925631	2038.09	-0.259788	0.293052	-0.886491	0.375353	0.922337	0.0855647	11.5113	3.25771	2.18912	TRUE	0.00721353	0.0182088
ENSG00000071626.16	2172.34	0.121063	0.0896534	1.35034	0.176907	0.34055	2079.26	0.211191	0.170626	1.23775	0.21581	0.838627	0.0502906	11.9512	-1.79216	2.1798	FALSE	0.0984389	0.153465
ENSG00000071655.17	3689.16	0.26509	0.107373	2.46886	0.0135543	0.0548201	3741.19	0.197333	0.359367	0.549113	0.582928	0.965443	0.10445	11.3039	0.648697	2.19379	FALSE	0.529493	0.608858
ENSG00000071794.15	1597.05	-0.245953	0.104675	-2.34969	0.0187889	0.0695989	1965.82	-0.528114	0.299655	-1.7624	0.0780011	0.637557	0.0873113	11.4163	3.23167	2.19123	TRUE	0.00763906	0.0190674
ENSG00000071859.14	1936.98	0.122046	0.118632	1.02878	0.303582	0.489381	2066.72	0.576666	0.257881	2.23618	0.0253403	0.433204	0.0756458	11.7262	-6.00984	2.18447	TRUE	6.74424e-05	0.000503223
ENSG00000071889.16	1448.22	-0.0269176	0.0896329	-0.300309	0.763941	0.861649	1477.91	0.0851503	0.188922	0.450718	0.652193	0.971826	0.0554733	11.773	-2.02022	2.18348	FALSE	0.0667112	0.1112
ENSG00000071894.15	2547.48	-0.0426762	0.107436	-0.397225	0.691201	0.815546	2783.44	0.378507	0.360869	1.04888	0.294236	0.888134	0.104882	11.3017	-4.01579	2.19384	TRUE	0.00192522	0.00639203
ENSG00000071909.18	18.4478	-0.343151	0.153691	-2.23274	0.0255664	0.0867552	18.2103	-0.313584	0.524707	-0.597637	0.550082	0.958561	0.152466	11.292	-0.19392	2.19406	FALSE	0.849683	0.884131
ENSG00000071967.11	1836.86	0.968386	0.181043	5.34893	8.84741e-08	5.06799e-06	1452.89	0.133916	0.622151	0.215247	0.829575	0.983648	0.180766	11.2882	4.61631	2.19415	TRUE	0.000696259	0.00290076
ENSG00000071991.8	372.247	0.429666	0.260581	1.64888	0.0991728	0.228669	317.424	1.35813	0.629189	2.15855	0.0308855	0.466606	0.184012	11.587	-5.04568	2.18746	TRUE	0.000319178	0.00158966
ENSG00000071994.10	890.14	-0.0467318	0.0495164	-0.943764	0.34529	0.53124	1078.09	-0.0893174	0.183635	-0.486387	0.626693	0.97111	0.0533064	11.2473	0.798883	2.1951	FALSE	0.440902	0.525883
ENSG00000072041.16	1587.88	-0.159306	0.126583	-1.25851	0.208207	0.380485	1993.09	-0.645542	0.296941	-2.17398	0.029707	0.459431	0.0869094	11.6224	5.59474	2.18669	TRUE	0.000131839	0.000819247
ENSG00000072042.12	2871.5	-0.103901	0.0580398	-1.79017	0.0734259	0.185163	3214.34	-0.211477	0.136952	-1.54416	0.122549	0.728475	0.0400772	11.615	2.68421	2.18685	TRUE	0.0203761	0.0421508
ENSG00000072062.13	3792.42	-0.253713	0.0765465	-3.31449	0.000918093	0.0072587	4546.54	-0.131713	0.32971	-0.399481	0.689539	0.973559	0.095573	11.1831	-1.27651	2.1966	FALSE	0.227646	0.306201
ENSG00000072071.16	7459.97	-0.282325	0.106313	-2.65559	0.00791699	0.0367127	9053.55	-0.0933985	0.366987	-0.254501	0.799109	0.980552	0.106622	11.2856	-1.77193	2.19421	FALSE	0.103371	0.159869
ENSG00000072080.10	4.1751	-0.483558	0.391859	-1.23401	0.217199	0.391368	7.67429	1.43923	0.972277	1.48026	0.138803	0.753048	0.284157	11.5556	-6.76661	2.18814	TRUE	2.41382e-05	0.000243724
ENSG00000072110.13	4246.3	0.0401573	0.129187	0.310845	0.755918	0.856616	5130.06	0.0269361	0.249379	0.108013	0.913986	0.993013	0.0734606	11.9241	0.179976	2.18035	FALSE	0.860193	0.892464
ENSG00000072121.15	810.148	-0.0534533	0.0841581	-0.635153	0.525329	0.692598	905.632	0.0226039	0.208638	0.10834	0.913726	0.993013	0.0609777	11.5566	-1.24729	2.18812	FALSE	0.236975	0.31656
ENSG00000072133.10	510.739	0.0240426	0.124429	0.193223	0.846784	0.913081	549.91	-0.887577	0.339171	-2.6169	0.00887326	0.275056	0.0989188	11.4595	9.21584	2.19026	TRUE	1.22129e-06	3.59664e-05
ENSG00000072134.15	3591.14	-0.0490309	0.112595	-0.435464	0.663225	0.79666	4023.86	0.0544651	0.293328	0.18568	0.852696	0.987086	0.0856308	11.5035	-1.20863	2.18929	FALSE	0.251062	0.33226
ENSG00000072135.12	1328.63	0.0642415	0.0979394	0.655932	0.511868	0.681972	1337.87	0.0806605	0.278903	0.289206	0.772424	0.97819	0.0812726	11.4207	-0.202023	2.19113	FALSE	0.843452	0.879105
ENSG00000072163.19	913.487	0.0132111	0.150862	0.0875709	0.930218	0.9627	963.903	-0.208616	0.305249	-0.68343	0.494335	0.950481	0.0897582	11.8399	2.47139	2.18209	TRUE	0.029659	0.0571756
ENSG00000072182.12	318.471	0.0521698	0.119535	0.43644	0.662518	0.796119	355.68	-0.348865	0.364389	-0.957396	0.338367	0.910147	0.106057	11.3668	3.7813	2.19235	TRUE	0.00287227	0.00875391
ENSG00000072195.14	2395.01	-0.41537	0.119156	-3.48593	0.000490428	0.00456146	2793.84	-0.0937121	0.302933	-0.309349	0.757056	0.976812	0.088484	11.529	-3.63521	2.18873	TRUE	0.00363933	0.0105791
ENSG00000072201.13	1667.78	-0.266997	0.148743	-1.79502	0.0726508	0.183772	2214.81	-0.410904	0.30992	-1.32584	0.184893	0.810446	0.0910376	11.7913	1.58074	2.1831	FALSE	0.140374	0.205756
ENSG00000072210.18	2081.24	0.28962	0.0852173	3.39861	0.000677294	0.00579043	2374.63	0.0618526	0.312139	0.198157	0.842922	0.985616	0.0906219	11.2535	2.51338	2.19495	TRUE	0.0283845	0.0551486
ENSG00000072274.12	2043.89	0.0560464	0.144873	0.386866	0.698856	0.820822	2988.64	0.51171	0.32878	1.55639	0.119616	0.7209	0.0963178	11.6655	-4.73084	2.18576	TRUE	0.000526869	0.00234319
ENSG00000072310.16	3024.77	-0.0597897	0.162559	-0.367802	0.713021	0.829984	2914.64	1.10991	0.364158	3.04789	0.00230454	0.146814	0.106723	11.6832	-10.9602	2.18538	TRUE	1.69187e-07	1.28364e-05
ENSG00000072315.3	56.1329	-0.728877	0.277243	-2.62902	0.00856317	0.0389419	117.225	-0.632146	0.704475	-0.89733	0.369543	0.920012	0.205773	11.5295	-0.470084	2.18871	FALSE	0.647062	0.714197
ENSG00000072364.12	2944.16	0.177284	0.0984257	1.8012	0.0716717	0.182138	3409.45	-0.243578	0.257601	-0.945562	0.344372	0.911091	0.0751934	11.4988	5.59706	2.18939	TRUE	0.000136668	0.000841007
ENSG00000072401.14	717.015	-0.0327577	0.121795	-0.268957	0.787963	0.876903	676.102	-1.29639	0.464372	-2.79171	0.00524303	0.211221	0.13476	11.2339	9.37692	2.19541	TRUE	1.19253e-06	3.5751e-05
ENSG00000072415.8	1509.16	0.170181	0.0905262	1.8799	0.0601212	0.161253	1652.45	-0.296776	0.31515	-0.9417	0.346346	0.911097	0.0915514	11.2808	5.10049	2.19432	TRUE	0.000317616	0.00158377
ENSG00000072422.16	668.589	0.0915502	0.116993	0.782528	0.433905	0.61589	769.227	-0.166099	0.184945	-0.898103	0.369131	0.920012	0.0550078	12.3894	4.68388	2.17124	TRUE	0.000485645	0.00220156
ENSG00000072501.17	1322.08	0.0746004	0.106499	0.700481	0.483627	0.659399	1465.83	0.132427	0.22984	0.576172	0.564499	0.960313	0.067436	11.7369	-0.857509	2.18424	FALSE	0.408333	0.494412
ENSG00000072506.12	606.154	0.214324	0.108058	1.98341	0.0473221	0.135414	628.461	0.33845	0.168957	2.00317	0.0451586	0.540453	0.0502849	12.421	-2.46846	2.17065	TRUE	0.0289753	0.0560785
ENSG00000072518.20	1574.61	-0.248905	0.0814141	-3.05727	0.00223361	0.0142466	1900.77	-0.110063	0.226014	-0.486976	0.626276	0.971015	0.0658927	11.4429	-2.10709	2.19064	FALSE	0.0579209	0.099005
ENSG00000072571.19	18.1604	0.0581513	0.187603	0.309971	0.756583	0.856959	19.9011	-0.475995	0.429335	-1.10868	0.267569	0.87151	0.125746	11.6543	4.24783	2.186	TRUE	0.00120657	0.00444469
ENSG00000072609.17	826.254	-0.147054	0.0604882	-2.43112	0.0150521	0.0591505	916.427	0.0529872	0.21359	0.24808	0.804073	0.981186	0.0620372	11.2729	-3.22454	2.1945	TRUE	0.00785689	0.0195036
ENSG00000072657.8	1047.97	-0.180656	0.163418	-1.10548	0.268952	0.452846	1310.54	-0.68641	0.516069	-1.33007	0.183494	0.809286	0.150121	11.3416	3.36898	2.19292	TRUE	0.00601226	0.0157322
ENSG00000072682.18	433.92	0.53572	0.118386	4.5252	6.03384e-06	0.000147269	432.017	0.365988	0.220409	1.66049	0.0968149	0.678463	0.0650232	11.9947	2.61034	2.17892	TRUE	0.0227944	0.0462315
ENSG00000072694.20	54.655	2.61991	0.386771	6.77379	1.2545e-11	3.13421e-09	36.3569	0.708801	0.846422	0.837409	0.402363	0.92986	0.248234	11.7163	7.6988	2.18468	TRUE	6.42681e-06	0.000101513
ENSG00000072736.18	400.791	0.281396	0.138288	2.03485	0.0418657	0.123768	450.361	0.928884	0.321991	2.88481	0.00391646	0.188469	0.0942604	11.6318	-6.86914	2.18649	TRUE	2.02542e-05	0.000217119
ENSG00000072756.16	607.153	0.0167433	0.0674718	0.248153	0.804016	0.886592	675.446	-0.307515	0.189764	-1.62051	0.105122	0.695434	0.0553102	11.4314	5.86253	2.19089	TRUE	9.33783e-05	0.000636624
ENSG00000072778.19	7329.22	0.231742	0.095187	2.4346	0.0149083	0.0587864	7614.69	0.530907	0.278389	1.90707	0.0565116	0.579979	0.0810835	11.3987	-3.68959	2.19163	TRUE	0.00336328	0.00992199
ENSG00000072786.12	306.953	-0.097631	0.223592	-0.436649	0.662366	0.79607	289.467	0.929581	0.282261	3.29334	0.000990062	0.0979204	0.0853242	13.2088	-12.0389	2.1569	TRUE	1.69387e-08	3.46963e-06
ENSG00000072803.17	3549.4	-0.0350256	0.0657942	-0.532351	0.594483	0.746529	4237.35	-0.282386	0.230844	-1.22328	0.221224	0.844166	0.0670539	11.2764	3.68898	2.19442	TRUE	0.00342689	0.0100727
ENSG00000072818.11	114.492	0.37156	0.16084	2.31011	0.0208818	0.0749747	130.924	1.04219	0.36769	2.83442	0.00459094	0.200804	0.107694	11.6557	-6.22715	2.18597	TRUE	5.00884e-05	0.000406835
ENSG00000072832.14	4772.22	-0.260478	0.102579	-2.53929	0.0111076	0.0472638	6039.04	-0.149715	0.277881	-0.538773	0.590043	0.965789	0.0810538	11.4653	-1.36654	2.19014	FALSE	0.19797	0.272784
ENSG00000072840.12	112.899	0.491292	0.236558	2.07684	0.0378166	0.114843	115.132	0.15051	0.521597	0.288556	0.772921	0.97819	0.152936	11.7055	2.22827	2.18491	TRUE	0.0462826	0.0823505
ENSG00000072849.10	654.133	0.271923	0.0703946	3.86284	0.000112078	0.00147257	660.05	0.226581	0.212207	1.06774	0.285639	0.88268	0.0617752	11.3751	0.733978	2.19216	FALSE	0.477819	0.561417
ENSG00000072858.10	852.549	-0.480724	0.139117	-3.45555	0.000549175	0.00494821	1072.03	-0.361794	0.40885	-0.884906	0.376207	0.922522	0.119071	11.3948	-0.99882	2.19172	FALSE	0.33862	0.424949
ENSG00000072864.13	414.424	0.228514	0.217069	1.05273	0.292467	0.477266	369.689	1.50425	0.455169	3.30482	0.000950361	0.0958472	0.133675	11.7812	-9.54359	2.18331	TRUE	6.8571e-07	2.63777e-05
ENSG00000072952.18	2390.33	0.403826	0.202666	1.99257	0.0463084	0.133255	2102.58	0.514927	0.581457	0.885581	0.375844	0.922432	0.169413	11.4145	-0.655796	2.19127	FALSE	0.524954	0.604699
ENSG00000072954.6	1284.64	-0.560948	0.120996	-4.63609	3.55058e-06	9.63404e-05	1756.17	-0.448266	0.273652	-1.63809	0.101404	0.688388	0.0801758	11.6701	-1.40543	2.18566	FALSE	0.185952	0.259179
ENSG00000072958.8	2523.75	-0.21291	0.0691287	-3.07991	0.00207063	0.0134882	3182.17	0.138724	0.277564	0.49979	0.617223	0.969427	0.0805072	11.2108	-4.36773	2.19595	TRUE	0.00107301	0.00405916
ENSG00000073008.14	759.842	-0.0838131	0.0877237	-0.955422	0.339364	0.525417	1017.98	0.186562	0.312061	0.597838	0.549948	0.958465	0.0906301	11.2689	-2.98328	2.1946	TRUE	0.0121476	0.027775
ENSG00000073050.11	759.308	-0.107541	0.0698801	-1.53893	0.123821	0.26766	848.064	0.0680139	0.23076	0.294739	0.768194	0.978033	0.0670829	11.3122	-2.61698	2.1936	TRUE	0.0234749	0.0473162
ENSG00000073060.15	1723.04	0.0777055	0.0982365	0.791004	0.428942	0.611733	2106.09	0.520379	0.2213	2.35146	0.0186999	0.376978	0.0648451	11.6755	-6.82664	2.18555	TRUE	2.10757e-05	0.000223143
ENSG00000073067.13	3.35586	-0.0949852	0.359121	-0.264494	0.791399	0.878878	2.49039	0.781676	1.04439	0.748453	0.454187	0.942669	0.304219	11.4033	-2.88168	2.19153	TRUE	0.0144387	0.0318802
ENSG00000073111.13	213.749	-0.171422	0.116878	-1.46667	0.142465	0.29443	256.859	-0.100996	0.22864	-0.441726	0.658687	0.97188	0.0673163	11.8995	-1.04619	2.18086	FALSE	0.316262	0.401844
ENSG00000073146.15	101.867	-0.186373	0.124701	-1.49456	0.13503	0.284153	114.789	-0.279977	0.365822	-0.765335	0.444072	0.942473	0.106544	11.3963	0.878548	2.19168	FALSE	0.397791	0.484002
ENSG00000073150.13	1668.64	-0.258237	0.146343	-1.76461	0.0776298	0.192215	2113.29	-0.0554371	0.502169	-0.110395	0.912096	0.993013	0.145908	11.289	-1.38992	2.19413	FALSE	0.191352	0.265302
ENSG00000073169.13	1059.31	0.137269	0.114291	1.20105	0.229733	0.406287	1040.47	0.262508	0.27779	0.944988	0.344665	0.911091	0.0812285	11.5793	-1.54182	2.18763	FALSE	0.149992	0.217298
ENSG00000073282.12	12.5459	1.6982	0.371395	4.5725	4.81949e-06	0.000123546	10.1311	-1.90862	1.10502	-1.72722	0.0841287	0.655508	0.321753	11.3852	11.2099	2.19193	TRUE	1.695e-07	1.28364e-05
ENSG00000073331.17	185.101	0.372855	0.136864	2.72426	0.0064445	0.0315755	202.404	0.290313	0.432193	0.671721	0.501761	0.952468	0.125722	11.3416	0.656538	2.19292	FALSE	0.524576	0.604372
ENSG00000073350.13	266.154	0.150732	0.193021	0.78091	0.434855	0.616507	228.815	0.866759	0.420941	2.0591	0.0394846	0.51234	0.123465	11.7214	-5.79944	2.18457	TRUE	9.30302e-05	0.000635327
ENSG00000073417.14	1615.88	-0.213795	0.1943	-1.10033	0.271187	0.455329	1579.56	0.618685	0.480463	1.28768	0.197856	0.8197	0.140432	11.5594	-5.928	2.18806	TRUE	8.09221e-05	0.000574602
ENSG00000073464.11	4000.98	-0.352472	0.108686	-3.24304	0.00118261	0.00882582	5394.19	-0.229883	0.279062	-0.823772	0.410069	0.932483	0.0814928	11.5185	-1.50429	2.18896	FALSE	0.159423	0.228512
ENSG00000073536.17	537.575	-0.243506	0.0840113	-2.89849	0.00374967	0.0211213	693.443	-0.167612	0.310648	-0.539556	0.589503	0.965789	0.0901794	11.2487	-0.841587	2.19506	FALSE	0.417552	0.503206
ENSG00000073578.16	4070.22	-0.0463013	0.0752546	-0.615263	0.538381	0.702537	4952.5	0.137566	0.257248	0.534762	0.592815	0.965789	0.0747483	11.2913	-2.45982	2.19408	TRUE	0.0311784	0.0595619
ENSG00000073584.18	1655.11	0.142406	0.0608614	2.33984	0.019292	0.0708807	1764.14	-0.0282652	0.218427	-0.129403	0.897038	0.992387	0.0634298	11.2641	2.69071	2.19471	TRUE	0.0206172	0.0425618
ENSG00000073598.5	2.60682	-0.0731488	0.46988	-0.155675	0.876289	0.931346	3.17261	0.323697	1.16317	0.278288	0.780791	0.978692	0.339967	11.5582	-1.16731	2.18809	FALSE	0.266605	0.349051
ENSG00000073605.18	793.604	0.333501	0.129152	2.58224	0.00981609	0.0430078	765.615	0.363242	0.395725	0.917914	0.358664	0.91655	0.115168	11.363	-0.258235	2.19244	FALSE	0.800844	0.844515
ENSG00000073614.12	614.997	0.262638	0.0974376	2.69545	0.00702947	0.0336542	743.112	0.304422	0.259225	1.17435	0.240253	0.858976	0.0756406	11.4826	-0.552402	2.18975	FALSE	0.591264	0.665329
ENSG00000073670.13	3496.11	-0.606365	0.145098	-4.17902	2.92772e-05	0.000506064	4691.57	-0.249245	0.519891	-0.479418	0.631641	0.971349	0.150976	11.265	-2.36541	2.19468	TRUE	0.036957	0.0685489
ENSG00000073711.10	456.719	-0.00973652	0.114485	-0.0850465	0.932224	0.963583	492.804	0.129448	0.307177	0.42141	0.673456	0.973559	0.0896169	11.4744	-1.5531	2.18993	FALSE	0.147531	0.214399
ENSG00000073712.14	1857.32	0.55946	0.119292	4.68985	2.73411e-06	7.90046e-05	1845.68	0.358667	0.407006	0.881233	0.378192	0.923433	0.118266	11.2924	1.6978	2.19405	FALSE	0.116901	0.177081
ENSG00000073734.8	1.65173	-1.19851	0.579596	-2.06784	0.0386553	0.116681	5.19937	-1.52729	1.11556	-1.36907	0.170976	0.796651	0.328654	11.9297	1.00038	2.18024	FALSE	0.336986	0.423375
ENSG00000073737.16	57.6518	0.749557	0.271588	2.7599	0.00578189	0.0291863	59.9156	0.775021	0.661342	1.17189	0.241241	0.859054	0.193374	11.5771	-0.131686	2.18767	FALSE	0.897494	0.921565
ENSG00000073756.11	313.943	0.0105468	0.264964	0.0398046	0.968249	0.982927	390.513	1.63996	0.564479	2.90526	0.00366948	0.181713	0.16569	11.7565	-9.83411	2.18383	TRUE	5.08311e-07	2.24475e-05
ENSG00000073792.15	30.9789	0.196047	0.321692	0.609423	0.542244	0.705421	24.9597	0.802468	0.563065	1.42518	0.154105	0.775497	0.166574	12.1281	-3.64056	2.17626	TRUE	0.00332894	0.00985233
ENSG00000073803.13	1295.41	-0.102025	0.0514823	-1.98175	0.0475074	0.135803	1479.68	-0.0987428	0.161209	-0.612512	0.540199	0.957758	0.0469008	11.3475	-0.0699832	2.19279	FALSE	0.945425	0.958842
ENSG00000073849.14	1383.3	0.192693	0.115161	1.67326	0.0942769	0.220829	1679.09	0.165532	0.266977	0.620023	0.535243	0.957758	0.0781649	11.6374	0.347486	2.18637	FALSE	0.73443	0.789272
ENSG00000073861.2	2.75042	-0.0927545	0.411777	-0.225254	0.821782	0.897798	2.2339	2.2123	1.69937	1.30184	0.192972	0.818178	0.492777	11.1995	-4.67769	2.19621	TRUE	0.000642427	0.00272773
ENSG00000073910.19	2431.76	-0.215372	0.0910581	-2.36522	0.0180194	0.0675812	3081.08	-0.293188	0.211418	-1.38677	0.165512	0.79053	0.0618958	11.6355	1.2572	2.18641	FALSE	0.233329	0.312599
ENSG00000073921.17	5004.38	0.0632674	0.0915632	0.69097	0.489585	0.664271	5474.4	0.276942	0.21557	1.2847	0.198899	0.820955	0.0630875	11.6178	-3.38696	2.18679	TRUE	0.00563588	0.0149517
ENSG00000073969.18	12519	-0.560877	0.16603	-3.37816	0.000729729	0.00611951	19281.5	-0.373149	0.346408	-1.07719	0.281393	0.879603	0.101751	11.7891	-1.84497	2.18314	FALSE	0.0902982	0.143077
ENSG00000074047.21	89.8765	0.967246	0.234101	4.13175	3.60018e-05	0.000598721	63.4132	0.420244	0.697208	0.602753	0.546673	0.957997	0.203004	11.3844	2.69453	2.19195	TRUE	0.0203073	0.04203
ENSG00000074054.17	3684.37	-0.126877	0.0733275	-1.73027	0.0835814	0.202669	4291.27	-0.135246	0.263597	-0.513078	0.607897	0.967413	0.0765456	11.2632	0.109339	2.19473	FALSE	0.914858	0.935333
ENSG00000074071.14	1196.07	0.143391	0.103526	1.38507	0.16603	0.326483	1422.05	0.275971	0.226749	1.21708	0.223575	0.846515	0.0664981	11.7151	-1.99375	2.1847	FALSE	0.069988	0.115904
ENSG00000074181.8	922.7	0.427319	0.23075	1.85187	0.0640442	0.168606	973.246	0.346331	0.496704	0.697258	0.485641	0.949304	0.145747	11.7407	0.555678	2.18416	FALSE	0.588863	0.663092
ENSG00000074201.8	1684.75	0.0666028	0.0543367	1.22574	0.220296	0.395084	2033.9	0.102633	0.18214	0.563487	0.573103	0.962963	0.052938	11.303	-0.680621	2.19381	FALSE	0.509814	0.590768
ENSG00000074211.13	8988.91	-0.416686	0.0983436	-4.23705	2.26477e-05	0.000414409	12311.5	-0.408325	0.272096	-1.50067	0.133442	0.743977	0.0793327	11.4459	-0.105399	2.19057	FALSE	0.917884	0.937324
ENSG00000074219.13	144.061	1.17543	0.190694	6.16396	7.09464e-10	9.25409e-08	107.612	0.346961	0.415337	0.835373	0.403508	0.92986	0.121826	11.7233	6.80042	2.18453	TRUE	2.1412e-05	0.000225471
ENSG00000074266.18	552.238	0.203242	0.0716495	2.83661	0.00455956	0.0244091	590.506	0.115614	0.218864	0.528248	0.597327	0.966404	0.0636994	11.3653	1.37564	2.19239	FALSE	0.195439	0.270061
ENSG00000074276.10	172.022	-0.19054	0.158425	-1.20271	0.229087	0.405544	187.721	0.153009	0.472514	0.323818	0.746076	0.976129	0.137578	11.3833	-2.49713	2.19198	TRUE	0.0290101	0.0561367
ENSG00000074317.10	13829.8	-0.194787	0.159804	-1.21891	0.222878	0.39795	16637.6	0.0412612	0.554262	0.0744434	0.940658	0.994388	0.161022	11.2829	-1.46594	2.19427	FALSE	0.169972	0.240756
ENSG00000074319.12	1412.38	0.13771	0.0572482	2.40549	0.0161508	0.0623957	1643.3	0.0148557	0.18059	0.0822616	0.934439	0.994383	0.0525334	11.3424	2.33859	2.19291	TRUE	0.0386197	0.0710713
ENSG00000074356.16	1376.21	-0.0460589	0.115621	-0.398361	0.690364	0.815002	1363.35	0.171054	0.309252	0.553121	0.58018	0.964897	0.0902281	11.4774	-2.40626	2.18987	TRUE	0.0339898	0.064005
ENSG00000074370.17	139.005	-0.428541	0.265813	-1.61219	0.10692	0.240888	109.727	0.00397421	0.376626	0.0105522	0.991581	0.999284	0.112812	12.7398	-3.83397	2.16486	TRUE	0.00214291	0.00694205
ENSG00000074410.13	140.052	0.119552	0.276438	0.432474	0.665397	0.79797	363.424	-0.413372	1.26508	-0.326755	0.743853	0.976129	0.366536	11.1621	1.45395	2.19709	FALSE	0.173495	0.244733
ENSG00000074416.13	7045.84	-0.146492	0.114414	-1.28036	0.200417	0.370701	8901.04	-0.0773685	0.402334	-0.192299	0.847508	0.98603	0.116864	11.2752	-0.591482	2.19445	FALSE	0.565867	0.64194
ENSG00000074527.11	907.914	-0.45299	0.145891	-3.10498	0.0019029	0.0126131	1102.99	-0.744427	0.281147	-2.64782	0.00810118	0.261832	0.0828241	11.9273	3.51875	2.18029	TRUE	0.00427053	0.0119976
ENSG00000074582.12	577.746	-0.0672388	0.0751745	-0.894437	0.371088	0.556418	624.244	0.123563	0.203905	0.605981	0.544527	0.957982	0.0594746	11.4641	-3.20812	2.19016	TRUE	0.00793259	0.0196506
ENSG00000074590.13	4954.33	-0.549747	0.124702	-4.40848	1.041e-05	0.00022406	7266.13	-0.294035	0.442983	-0.663761	0.506843	0.953714	0.128655	11.2696	-1.98758	2.19458	FALSE	0.0717051	0.118182
ENSG00000074603.18	2430.62	-0.228638	0.0939602	-2.43335	0.01496	0.0589168	2998.28	-0.356275	0.218647	-1.62945	0.103218	0.691136	0.0640083	11.6326	1.99407	2.18647	FALSE	0.0701208	0.116076
ENSG00000074621.13	191.12	-0.127869	0.0893835	-1.43056	0.152555	0.308118	226.297	-0.450789	0.247051	-1.82468	0.0680493	0.612923	0.072032	11.4468	4.48301	2.19055	TRUE	0.00084024	0.00334878
ENSG00000074657.13	3070.76	-0.0593265	0.102777	-0.577234	0.563781	0.722557	3286.04	-0.0137687	0.211577	-0.0650765	0.948113	0.995109	0.0621757	11.8109	-0.732727	2.18269	FALSE	0.478015	0.561577
ENSG00000074660.15	320.791	0.12201	0.106568	1.14491	0.252248	0.433078	375.929	0.445603	0.320492	1.39037	0.164416	0.788796	0.0933017	11.3769	-3.46825	2.19212	TRUE	0.00500896	0.0135924
ENSG00000074695.5	1415.65	0.375227	0.101619	3.6925	0.000222062	0.00249995	1394.21	-0.356168	0.371623	-0.958413	0.337855	0.910147	0.107893	11.2543	6.77886	2.19493	TRUE	2.70997e-05	0.000265209
ENSG00000074696.12	4610.76	-0.079186	0.0673945	-1.17496	0.24001	0.418426	5513.44	-0.200472	0.186272	-1.07623	0.281824	0.880059	0.0543109	11.4469	2.23317	2.19055	TRUE	0.0463656	0.0824653
ENSG00000074706.13	3490.18	-0.27275	0.143585	-1.89957	0.0574898	0.156213	4514.57	-0.261495	0.379858	-0.688403	0.491199	0.95019	0.110854	11.4881	-0.101529	2.18963	FALSE	0.920881	0.939669
ENSG00000074755.14	1681.32	-0.252621	0.0978869	-2.58075	0.00985866	0.0431594	2059.58	0.0972041	0.295067	0.329431	0.74183	0.976129	0.0858965	11.3752	-4.07264	2.19216	TRUE	0.00172193	0.00587743
ENSG00000074771.3	2.52955	-0.207891	0.416486	-0.499154	0.617671	0.763805	2.9275	-1.15764	1.19162	-0.971483	0.331308	0.90867	0.34721	11.4168	2.73538	2.19122	TRUE	0.018815	0.039511
ENSG00000074800.13	19824.5	0.151229	0.0725502	2.08448	0.0371164	0.113299	22034.2	0.151194	0.139967	1.08021	0.280048	0.878527	0.0412316	11.9252	0.000863724	2.18033	FALSE	0.999325	0.999861
ENSG00000074803.17	48.1693	-0.0722251	0.191091	-0.377963	0.705458	0.824743	70.396	-0.417358	0.436451	-0.956255	0.338944	0.910504	0.127837	11.6569	2.69979	2.18595	TRUE	0.0197496	0.0411007
ENSG00000074842.7	795.583	0.0193711	0.0903484	0.214405	0.830231	0.903262	944.953	0.108726	0.200475	0.542342	0.587583	0.965443	0.0587693	11.6965	-1.52043	2.1851	FALSE	0.154964	0.223154
ENSG00000074855.10	1266.59	-0.270553	0.123755	-2.18619	0.0288016	0.0945375	1499.68	0.0142703	0.263868	0.0540811	0.956871	0.996002	0.0774502	11.7552	-3.6775	2.18386	TRUE	0.00326961	0.00970621
ENSG00000074935.13	1139.18	-0.0289906	0.108113	-0.268149	0.788584	0.877277	1217.53	-0.311535	0.25569	-1.21841	0.223069	0.845584	0.0748197	11.6122	3.77634	2.18691	TRUE	0.00279327	0.00855256
ENSG00000074964.16	1323.91	-0.0957318	0.14218	-0.673316	0.500746	0.673474	1353.93	0.190154	0.252052	0.754423	0.450595	0.942669	0.0745209	12.0992	-3.83632	2.17683	TRUE	0.00233425	0.00741917
ENSG00000074966.10	18.6066	-0.151278	0.202483	-0.747113	0.454995	0.634607	22.7781	-0.317259	0.496294	-0.639257	0.522656	0.956268	0.14509	11.5695	1.14399	2.18784	FALSE	0.275747	0.358577
ENSG00000075035.9	1218.74	-0.519103	0.172955	-3.00138	0.00268762	0.0164298	1639.14	-0.460543	0.276823	-1.66367	0.096178	0.678463	0.0822766	12.3545	-0.711735	2.1719	FALSE	0.489851	0.572715
ENSG00000075043.18	9632.63	-0.434966	0.149093	-2.91741	0.00352946	0.0201961	12997.4	-0.229485	0.38341	-0.598537	0.549482	0.95828	0.111961	11.5169	-1.83529	2.18899	FALSE	0.0924015	0.145721
ENSG00000075073.14	52.5432	-0.370234	0.146073	-2.53458	0.0112583	0.0477983	79.1216	-0.179978	0.377268	-0.477057	0.633321	0.971349	0.110157	11.5124	-1.72713	2.18909	FALSE	0.110845	0.169343
ENSG00000075089.9	1222.02	-0.0733112	0.0859691	-0.852762	0.393791	0.578469	1331.33	-0.53173	0.277754	-1.91439	0.0555702	0.576786	0.0807695	11.3263	5.67565	2.19327	TRUE	0.000128263	0.000802962
ENSG00000075131.9	133.854	0.0570934	0.0855793	0.667141	0.504682	0.676695	150.441	0.0680832	0.261472	0.260384	0.794567	0.979625	0.0760999	11.3651	-0.144413	2.19239	FALSE	0.887704	0.913672
ENSG00000075142.13	4756.42	0.239408	0.0895074	2.67473	0.00747889	0.0351843	4805.92	-0.339767	0.300697	-1.12993	0.258504	0.867019	0.0873933	11.3016	6.62723	2.19384	TRUE	3.26719e-05	0.000301718
ENSG00000075151.20	4772.83	-0.25026	0.0761003	-3.28855	0.00100704	0.00780114	6282.55	-0.371824	0.250167	-1.4863	0.137199	0.75072	0.0727292	11.3151	1.67146	2.19353	FALSE	0.122029	0.183363
ENSG00000075188.8	120.6	0.278055	0.099559	2.79286	0.00522442	0.0270671	134.172	-0.175298	0.341356	-0.513536	0.607577	0.967413	0.0991836	11.2895	4.57085	2.19412	TRUE	0.00075067	0.00307683
ENSG00000075213.10	351.313	-0.260261	0.157323	-1.6543	0.0980658	0.226922	452.239	-0.469388	0.417622	-1.12395	0.261033	0.868226	0.121866	11.4848	1.71604	2.1897	FALSE	0.112975	0.171992
ENSG00000075218.18	17.7834	-0.146993	0.174291	-0.843376	0.399018	0.583534	16.9591	-0.492017	0.429357	-1.14594	0.25182	0.862438	0.125506	11.5637	2.74906	2.18796	TRUE	0.018164	0.0383645
ENSG00000075223.13	611.182	0.4972	0.196798	2.52645	0.0115223	0.0486206	585.884	-0.591432	0.504724	-1.17179	0.24128	0.859054	0.147395	11.5197	7.3858	2.18893	TRUE	1.06572e-05	0.000139602
ENSG00000075234.16	296.488	0.633037	0.134001	4.72414	2.31093e-06	6.87543e-05	256.069	0.697144	0.352229	1.97923	0.0477898	0.5476	0.102806	11.4945	-0.623569	2.18949	FALSE	0.545086	0.622983
ENSG00000075239.13	1612.94	0.120321	0.0588187	2.04563	0.040793	0.121444	1907.31	0.0916903	0.177744	0.515855	0.605956	0.967261	0.0517408	11.3733	0.553352	2.1922	FALSE	0.590734	0.664896
ENSG00000075240.16	1374.1	-0.30544	0.0806494	-3.78725	0.000152323	0.00186129	1727.03	-0.0735747	0.251414	-0.292643	0.769795	0.978033	0.0731493	11.3506	-3.16975	2.19272	TRUE	0.00860333	0.0209952
ENSG00000075275.16	63.5683	0.833029	0.22628	3.6814	0.000231957	0.00258624	85.6856	0.0168484	0.751988	0.0224051	0.982125	0.998187	0.218587	11.3083	3.7339	2.19369	TRUE	0.00315068	0.00943349
ENSG00000075290.7	5.48595	-0.615092	0.343848	-1.78885	0.0736392	0.185463	7.66145	-0.0335884	0.651762	-0.0515347	0.958899	0.99604	0.192133	11.9591	-3.02656	2.17964	TRUE	0.0105702	0.0247886
ENSG00000075292.18	4646.91	0.198665	0.0792438	2.50701	0.0121757	0.0505503	5190.73	0.0761732	0.183862	0.414295	0.678658	0.973559	0.0538295	11.6363	2.27555	2.18639	TRUE	0.0426531	0.0770953
ENSG00000075303.12	961.704	-0.322486	0.116497	-2.76819	0.00563689	0.0286797	1104.98	-1.10789	0.345429	-3.20729	0.00133991	0.117581	0.100585	11.3878	7.80834	2.19187	TRUE	6.653e-06	0.000103911
ENSG00000075336.11	804.967	0.202526	0.0656699	3.08399	0.00204242	0.0133419	864.327	-0.125328	0.203538	-0.615747	0.538062	0.957758	0.0592249	11.3547	5.53573	2.19262	TRUE	0.000157303	0.000933166
ENSG00000075340.22	5455.56	-0.44008	0.141861	-3.10219	0.00192097	0.0127007	7354.87	-0.243818	0.317161	-0.76875	0.442041	0.941717	0.092955	11.686	-2.11136	2.18532	FALSE	0.0569981	0.0977339
ENSG00000075391.16	2045.35	-0.263725	0.111363	-2.36815	0.0178773	0.0671802	2686.42	-0.311009	0.225781	-1.37748	0.168362	0.794265	0.0663858	11.8365	0.712266	2.18216	FALSE	0.490102	0.572926
ENSG00000075399.13	1861.38	-0.153	0.0989932	-1.54556	0.122212	0.265275	2087.98	0.112576	0.353018	0.318897	0.749804	0.976345	0.102522	11.2675	-2.59043	2.19463	TRUE	0.0246946	0.0492834
ENSG00000075407.18	1085.84	0.0370823	0.0796722	0.465436	0.641619	0.78176	1205.46	-0.0937246	0.186812	-0.501705	0.615875	0.96908	0.0546773	11.6229	2.39234	2.18668	TRUE	0.0346026	0.0649611
ENSG00000075413.17	2755.69	0.0468148	0.0584261	0.801266	0.422977	0.60643	3017.73	0.181219	0.17643	1.02715	0.304352	0.892602	0.0513588	11.3738	-2.61697	2.19219	TRUE	0.0233834	0.0471991
ENSG00000075415.12	7809.67	-0.208813	0.0706044	-2.95751	0.00310137	0.0183411	10078	-0.00683764	0.203939	-0.0335278	0.973254	0.996428	0.0594125	11.4089	-3.39955	2.1914	TRUE	0.00564541	0.0149696
ENSG00000075420.12	311.632	0.560406	0.117418	4.77273	1.81746e-06	5.6759e-05	310.083	0.0138823	0.320532	0.0433101	0.965454	0.99641	0.09348	11.4582	5.84642	2.19029	TRUE	9.47746e-05	0.000643551
ENSG00000075426.11	1976.27	0.697547	0.189085	3.68906	0.000225084	0.00253047	2571.38	1.08967	0.454725	2.39633	0.0165602	0.358404	0.133002	11.5918	-2.94824	2.18735	TRUE	0.0125929	0.0285575
ENSG00000075429.8	11.6589	-0.498986	0.338679	-1.47333	0.140662	0.291809	20.0498	-0.334913	0.779944	-0.429406	0.667628	0.973559	0.228393	11.6461	-0.718383	2.18618	FALSE	0.486684	0.569635
ENSG00000075461.5	638.454	-0.144447	0.130743	-1.10482	0.26924	0.453207	907.726	-0.343659	0.396213	-0.867359	0.385745	0.926066	0.115331	11.3712	1.72731	2.19225	FALSE	0.111142	0.169676
ENSG00000075539.13	2471.53	0.328634	0.162614	2.02094	0.0432857	0.12685	2530.36	0.16145	0.376531	0.428783	0.668081	0.973559	0.110244	11.639	1.51649	2.18633	FALSE	0.156075	0.224533
ENSG00000075568.16	1516.59	-0.158662	0.0584175	-2.71601	0.00660744	0.0321503	1786.06	-0.249246	0.139559	-1.78595	0.0741076	0.630135	0.0408267	11.5998	2.21874	2.18718	TRUE	0.0472744	0.0837168
ENSG00000075618.17	4911.66	-0.353606	0.111483	-3.17183	0.00151481	0.0106216	6069.51	0.194364	0.224768	0.864734	0.387185	0.926276	0.0661013	11.846	-8.28985	2.18196	TRUE	2.84343e-06	6.08978e-05
ENSG00000075624.13	59455.3	0.0370068	0.0747512	0.495066	0.620553	0.765969	63151.1	0.195249	0.134118	1.4558	0.145448	0.761233	0.0396308	12.0726	-3.9929	2.17736	TRUE	0.00176383	0.00598343
ENSG00000075643.5	33.0544	0.378403	0.138664	2.72891	0.00635434	0.0312606	28.1656	-0.386441	0.381154	-1.01387	0.310645	0.89627	0.111144	11.4518	6.88154	2.19044	TRUE	2.15747e-05	0.000226369
ENSG00000075651.15	633.273	0.0145088	0.216232	0.0670982	0.946504	0.970786	613.156	1.09735	0.554064	1.98054	0.0476431	0.5476	0.161808	11.5206	-6.69212	2.18891	TRUE	2.71816e-05	0.000265613
ENSG00000075673.11	14.097	-1.05953	0.294861	-3.59333	0.000326474	0.00334919	24.7458	-0.754367	0.565657	-1.33361	0.182331	0.807021	0.166669	11.9359	-1.83098	2.18011	FALSE	0.0921669	0.145429
ENSG00000075702.16	83.1036	-0.0681641	0.113628	-0.599889	0.54858	0.710237	100.074	0.0227091	0.326502	0.0695526	0.94455	0.994566	0.0951272	11.4132	-0.955282	2.1913	FALSE	0.359232	0.4457
ENSG00000075711.20	3853.9	-0.127644	0.0921917	-1.38455	0.16619	0.326668	4333.88	-0.250183	0.21071	-1.18733	0.235097	0.85495	0.061716	11.656	1.98553	2.18597	FALSE	0.0711196	0.117379
ENSG00000075785.12	7188.66	-0.0379842	0.038983	-0.974379	0.329868	0.516178	8245.23	0.020328	0.137026	0.148351	0.882066	0.990057	0.0398016	11.2754	-1.46507	2.19444	FALSE	0.170222	0.241046
ENSG00000075790.10	3328.26	-0.111205	0.0877771	-1.2669	0.205191	0.376455	3574.23	-0.392173	0.237453	-1.65158	0.09862	0.682737	0.0692636	11.4666	4.05651	2.19011	TRUE	0.00174266	0.00592664
ENSG00000075826.16	1421.17	-0.0766044	0.103085	-0.74312	0.457409	0.63653	1518.46	-0.323291	0.352139	-0.918079	0.358577	0.91655	0.102322	11.2917	2.4109	2.19407	TRUE	0.0340301	0.0640734
ENSG00000075856.11	1532.34	0.0163336	0.0455512	0.358577	0.719911	0.833991	1673.75	-0.0730158	0.130434	-0.559791	0.575622	0.96355	0.0380047	11.4161	2.35101	2.19124	TRUE	0.0376408	0.0695764
ENSG00000075884.12	65.221	0.604552	0.147094	4.10997	3.95711e-05	0.000644873	69.6734	0.515189	0.475574	1.0833	0.278676	0.87809	0.138293	11.3258	0.646188	2.19328	FALSE	0.531033	0.610106
ENSG00000075886.10	38.2187	0.117574	0.164729	0.713739	0.475388	0.652474	47.6045	0.27958	0.412041	0.678524	0.497439	0.951189	0.1204	11.5466	-1.34557	2.18834	FALSE	0.204269	0.279892
ENSG00000075891.21	9.1036	0.424783	0.37341	1.13758	0.255297	0.436722	8.60487	0.324751	0.849396	0.382331	0.702216	0.973994	0.248818	11.6624	0.402032	2.18583	FALSE	0.69493	0.755359
ENSG00000075914.12	529.151	0.0427421	0.0718082	0.595225	0.551693	0.713115	622.01	0.157251	0.196202	0.801475	0.422857	0.935695	0.0572192	11.4573	-2.00123	2.19031	FALSE	0.0696257	0.115387
ENSG00000075945.12	4757.96	-0.380174	0.108411	-3.50679	0.000453555	0.00427978	6795.06	-0.253994	0.268512	-0.945933	0.344183	0.911091	0.0784787	11.5576	-1.60782	2.1881	FALSE	0.134831	0.198955
ENSG00000075975.15	1391.74	0.121285	0.0542221	2.23682	0.0252979	0.086181	1636.66	-0.0638038	0.180768	-0.352959	0.724119	0.974527	0.0525431	11.3063	3.52261	2.19373	TRUE	0.00458591	0.0126994
ENSG00000076003.4	496.992	-0.0286663	0.0883197	-0.324575	0.745503	0.849884	605.169	0.162595	0.2223	0.731423	0.464521	0.943919	0.0649469	11.5398	-2.94489	2.18849	TRUE	0.0127253	0.028805
ENSG00000076043.9	544.917	0.148957	0.0618524	2.40827	0.0160285	0.0620046	629.043	0.147575	0.191258	0.771603	0.440349	0.941525	0.0556539	11.3564	0.0248236	2.19259	FALSE	0.980626	0.985468
ENSG00000076053.10	339.98	0.401484	0.103223	3.88948	0.000100461	0.00135557	315.319	-0.238067	0.429771	-0.553939	0.579621	0.964897	0.124614	11.196	5.13227	2.19629	TRUE	0.000309301	0.00155235
ENSG00000076067.11	722.627	0.678726	0.136339	4.97821	6.41754e-07	2.44356e-05	685.422	0.376676	0.349418	1.07801	0.28103	0.879484	0.102043	11.5204	2.96003	2.18891	TRUE	0.0123983	0.0282398
ENSG00000076108.11	2099.47	0.000908484	0.0982355	0.00924801	0.992621	0.996518	2283.71	0.227094	0.230155	0.986698	0.323791	0.904265	0.0673647	11.6239	-3.35762	2.18666	TRUE	0.00594084	0.0155782
ENSG00000076201.14	1766.67	-0.0672125	0.0958067	-0.701543	0.482964	0.658898	1892.63	0.264114	0.288491	0.915502	0.359928	0.916618	0.0839837	11.376	-3.94513	2.19214	TRUE	0.00215022	0.00695802
ENSG00000076242.14	703.039	-0.198682	0.0625661	-3.17555	0.00149554	0.0105115	834.639	0.0163516	0.180574	0.0905532	0.927848	0.994383	0.0526065	11.4095	-4.08758	2.19138	TRUE	0.00166759	0.00572415
ENSG00000076248.10	849.091	0.651684	0.102944	6.33046	2.44428e-10	3.83515e-08	832.076	0.269999	0.284268	0.949802	0.342213	0.911075	0.0828849	11.4477	4.605	2.19053	TRUE	0.000684114	0.0028612
ENSG00000076258.9	46.908	0.43426	0.193764	2.24117	0.0250148	0.0855849	41.9138	0.810643	0.618733	1.31017	0.190139	0.816939	0.179955	11.3341	-2.09154	2.1931	FALSE	0.0597481	0.101577
ENSG00000076321.10	415.38	0.0680912	0.0857858	0.793734	0.42735	0.610376	477.611	-0.291839	0.266114	-1.09667	0.272786	0.87428	0.0774322	11.3541	4.64833	2.19264	TRUE	0.000650217	0.00275353
ENSG00000076344.15	3136.78	-0.36263	0.140913	-2.57343	0.0100695	0.043844	3242.71	0.235958	0.379996	0.620947	0.534634	0.957758	0.11085	11.4696	-5.39999	2.19004	TRUE	0.000187359	0.00107135
ENSG00000076351.12	816.003	0.0969807	0.0899446	1.07823	0.280933	0.465009	717.217	-0.326987	0.411051	-0.795492	0.426328	0.937868	0.119096	11.1626	3.55987	2.19708	TRUE	0.00437515	0.0122359
ENSG00000076356.6	2992.33	-0.17733	0.119182	-1.48789	0.136779	0.286572	4140.55	-0.0346934	0.299529	-0.115827	0.90779	0.992831	0.0875132	11.5414	-1.62988	2.18845	FALSE	0.130093	0.193187
ENSG00000076382.16	581.355	0.305006	0.0995551	3.06369	0.00218624	0.0140385	645.314	0.421013	0.309657	1.35961	0.173952	0.798995	0.0900981	11.3522	-1.28756	2.19268	FALSE	0.223528	0.301654
ENSG00000076513.16	1260.21	0.0673155	0.0958394	0.702378	0.482443	0.658679	1321	0.277384	0.258862	1.07155	0.283922	0.881334	0.0755109	11.4681	-2.78196	2.19007	TRUE	0.0172242	0.0367316
ENSG00000076554.15	5362.19	-0.0983863	0.0819194	-1.20101	0.229746	0.406287	5380.65	-0.446728	0.240002	-1.86135	0.0626942	0.595479	0.0699007	11.3973	4.98338	2.19166	TRUE	0.000371351	0.00178204
ENSG00000076555.15	1263.14	0.337572	0.155845	2.16608	0.030305	0.098094	1117.3	0.434344	0.454645	0.955348	0.339402	0.910717	0.132426	11.4008	-0.730768	2.19158	FALSE	0.47967	0.563167
ENSG00000076604.14	634.686	0.308877	0.142531	2.16708	0.0302287	0.0979349	635.224	0.863246	0.36231	2.38262	0.0171901	0.363867	0.105828	11.5291	-5.23841	2.18872	TRUE	0.000237705	0.00127567
ENSG00000076641.4	734.653	0.129955	0.131637	0.987225	0.323532	0.510315	776.092	0.133501	0.256066	0.521354	0.60212	0.967261	0.0754076	11.9098	-0.047025	2.18064	FALSE	0.963273	0.972557
ENSG00000076650.6	369.197	0.0995431	0.0557856	1.78439	0.074361	0.186629	413.423	-0.0564598	0.185994	-0.303557	0.761466	0.977579	0.0540622	11.3063	2.88562	2.19373	TRUE	0.0144489	0.0318961
ENSG00000076662.9	62.3429	0.724891	0.166644	4.34993	1.36179e-05	0.000278935	43.4107	0.168528	0.423747	0.397708	0.690845	0.973559	0.123772	11.5287	4.49507	2.18873	TRUE	0.000808922	0.00325624
ENSG00000076685.18	2348.16	0.205977	0.0763419	2.69808	0.00697406	0.0334976	2498.87	0.191862	0.17826	1.07631	0.28179	0.880059	0.0521801	11.6282	0.270497	2.18656	FALSE	0.791519	0.836929
ENSG00000076706.15	2129.77	-0.349019	0.221104	-1.57852	0.114445	0.253275	1878.34	0.847753	0.361351	2.34607	0.0189727	0.379282	0.107275	12.2979	-11.1561	2.17297	TRUE	8.57432e-08	8.5721e-06
ENSG00000076716.8	471.381	0.709442	0.144429	4.91204	9.01324e-07	3.25268e-05	471.997	-0.0465356	0.387723	-0.120023	0.904465	0.992831	0.113114	11.4739	6.6833	2.18994	TRUE	2.80744e-05	0.000271777
ENSG00000076770.14	108.286	0.587326	0.193767	3.0311	0.00243662	0.0152132	93.6661	0.0381804	0.637833	0.0598595	0.952268	0.995273	0.185429	11.3142	2.96149	2.19355	TRUE	0.0125858	0.0285475
ENSG00000076826.9	1019.11	-0.207885	0.137321	-1.51385	0.130063	0.276987	1307.64	0.273226	0.422674	0.646423	0.518006	0.955974	0.123002	11.3597	-3.9114	2.19251	TRUE	0.00228717	0.00730201
ENSG00000076864.19	8211.92	-0.412254	0.105962	-3.89057	0.000100008	0.00135077	12201.1	0.0116739	0.225127	0.051855	0.958644	0.99604	0.0660867	11.7606	-6.41472	2.18374	TRUE	3.65594e-05	0.000326405
ENSG00000076924.11	1428.45	0.140392	0.0926266	1.51568	0.129601	0.276219	1581.47	0.494853	0.207986	2.37926	0.0173473	0.3647	0.0609495	11.68	-5.81566	2.18545	TRUE	9.20243e-05	0.000630791
ENSG00000076928.17	1865.19	0.0105676	0.143406	0.0736904	0.941257	0.968083	1678.2	0.624358	0.302091	2.06679	0.038754	0.509495	0.088705	11.7739	-6.91946	2.18346	TRUE	1.77391e-05	0.000197395
ENSG00000076944.15	164.26	0.761965	0.188497	4.04233	5.2923e-05	0.000810413	167.897	1.45462	0.384568	3.78247	0.000155281	0.0308074	0.113048	11.8259	-6.12705	2.18238	TRUE	5.45506e-05	0.000430942
ENSG00000076984.17	1327.3	0.0256487	0.079624	0.322123	0.74736	0.851124	1359.84	-0.0181147	0.231725	-0.078173	0.93769	0.994388	0.0674982	11.4027	0.648364	2.19154	FALSE	0.52959	0.608884
ENSG00000077009.13	6.38786	-0.485205	0.288873	-1.67965	0.0930263	0.219021	7.67664	0.00485395	0.867382	0.00559609	0.995535	0.999526	0.252519	11.3781	-1.94068	2.19209	FALSE	0.0774744	0.126069
ENSG00000077044.10	1082.1	-0.327428	0.155107	-2.11099	0.0347735	0.108283	1140.7	-0.00213172	0.254531	-0.00837509	0.993318	0.999526	0.0755466	12.287	-4.3059	2.17318	TRUE	0.000968392	0.00374174
ENSG00000077063.10	1218.87	-0.08679	0.105461	-0.822955	0.410534	0.594884	1441.76	-0.191577	0.243711	-0.786082	0.43182	0.939324	0.0713594	11.6415	1.46843	2.18628	FALSE	0.168482	0.238972
ENSG00000077080.9	1426.53	-0.237884	0.148444	-1.60252	0.10904	0.244529	1711.26	0.0580018	0.335119	0.173078	0.86259	0.988108	0.0981899	11.6726	-3.01341	2.18561	TRUE	0.0110987	0.0258024
ENSG00000077092.18	531.753	-0.071033	0.139784	-0.508162	0.61134	0.759184	732.1	-0.687416	0.373219	-1.84186	0.065496	0.604214	0.108895	11.4791	5.66032	2.18983	TRUE	0.000124804	0.000786203
ENSG00000077097.14	4952.89	-0.149895	0.0700244	-2.14061	0.0323056	0.102642	6201.16	-0.143331	0.20215	-0.709033	0.478304	0.947321	0.0588919	11.4093	-0.111451	2.19139	FALSE	0.913195	0.933842
ENSG00000077147.14	4189.74	0.0809465	0.0765561	1.05735	0.290352	0.475344	4545.76	-0.425512	0.26898	-1.58195	0.113661	0.710194	0.0781301	11.2756	6.48225	2.19444	TRUE	4.04082e-05	0.000349826
ENSG00000077150.18	262.449	1.12223	0.177405	6.32581	2.5191e-10	3.91474e-08	346.852	1.84727	0.499399	3.69899	0.000216455	0.0387487	0.145557	11.4306	-4.98117	2.19091	TRUE	0.00036943	0.00177514
ENSG00000077152.9	267.277	-0.12864	0.126286	-1.01864	0.308374	0.494455	348.536	0.0537685	0.237951	0.225965	0.821229	0.983198	0.070163	11.9708	-2.59978	2.1794	TRUE	0.0232744	0.0470211
ENSG00000077157.21	3214.91	-0.447954	0.0852256	-5.2561	1.47142e-07	7.69568e-06	3667.31	-0.246546	0.225698	-1.09237	0.274669	0.875041	0.065864	11.4871	-3.05794	2.18965	TRUE	0.0104014	0.0244498
ENSG00000077232.16	2689.99	-0.157609	0.0988453	-1.5945	0.110823	0.247599	3336.76	-0.664286	0.292564	-2.27057	0.0231733	0.416947	0.0851943	11.3892	5.94731	2.19184	TRUE	8.35374e-05	0.000588624
ENSG00000077235.17	2880.7	-0.015344	0.0611678	-0.25085	0.80193	0.885394	3378.15	-0.00875157	0.211593	-0.0413605	0.967009	0.99641	0.0614729	11.2844	-0.10724	2.19424	FALSE	0.916481	0.936338
ENSG00000077238.13	559.34	1.17342	0.241655	4.85576	1.19924e-06	4.05731e-05	613.516	1.47521	0.569963	2.58826	0.00964622	0.284289	0.166794	11.6156	-1.80939	2.18684	FALSE	0.0963219	0.150772
ENSG00000077254.14	3518.96	-0.175014	0.069932	-2.50263	0.0123273	0.0510491	4052.65	-0.494241	0.195313	-2.53051	0.0113896	0.305684	0.0569353	11.4376	5.60685	2.19076	TRUE	0.000137318	0.000843877
ENSG00000077264.14	3198.35	-0.415948	0.163782	-2.53965	0.0110963	0.0472282	4484.62	-0.46041	0.275517	-1.67108	0.0947067	0.675379	0.0816684	12.2234	0.544425	2.1744	FALSE	0.595941	0.669445
ENSG00000077274.8	3.6265	2.89481	0.688702	4.20329	2.63063e-05	0.000464349	0.584968	1.93827	2.15078	0.901195	0.367485	0.919215	0.625754	11.3494	1.52863	2.19275	FALSE	0.153737	0.221728
ENSG00000077279.17	391.546	-0.394856	0.128449	-3.07404	0.00211183	0.0136852	500.688	-0.349106	0.301136	-1.1593	0.246335	0.860682	0.0881386	11.6231	-0.519075	2.18667	FALSE	0.613449	0.68445
ENSG00000077312.8	772.921	0.341352	0.091116	3.74635	0.000179425	0.00211988	766.344	0.33177	0.204142	1.62519	0.104122	0.6933	0.0598271	11.683	0.160165	2.18539	FALSE	0.875487	0.904426
ENSG00000077327.15	108.733	-0.734001	0.290611	-2.52572	0.0115462	0.0486837	292.586	-1.21951	1.24591	-0.978811	0.327674	0.906693	0.361166	11.1848	1.34429	2.19656	FALSE	0.205485	0.28126
ENSG00000077348.8	438.991	-0.132627	0.0915863	-1.44812	0.147585	0.301188	521.136	0.0112923	0.196255	0.0575391	0.954116	0.995273	0.0575951	11.7476	-2.49882	2.18402	TRUE	0.0283501	0.0550949
ENSG00000077380.15	3813.75	-0.0828254	0.0794369	-1.04266	0.297107	0.48268	4361.01	0.194829	0.195862	0.994725	0.31987	0.902041	0.0572514	11.5627	-4.84973	2.18799	TRUE	0.00044298	0.00204651
ENSG00000077420.15	228.629	0.570652	0.178033	3.20532	0.00134913	0.00973955	258.456	1.04602	0.523285	1.99896	0.0456127	0.54066	0.152398	11.3947	-3.11928	2.19172	TRUE	0.00938549	0.0225027
ENSG00000077454.15	1017.95	0.0630319	0.0951801	0.662238	0.507819	0.678799	1105.5	0.347819	0.260097	1.33727	0.181136	0.805616	0.0758531	11.4572	-3.75446	2.19032	TRUE	0.00297162	0.00899683
ENSG00000077458.12	542.481	0.236617	0.129015	1.83403	0.0666488	0.173186	535.127	-0.394973	0.378669	-1.04306	0.296922	0.889216	0.110284	11.3959	5.72694	2.19169	TRUE	0.000115938	0.000743905
ENSG00000077463.14	494.781	0.0839804	0.101166	0.830124	0.406468	0.590693	568.494	0.483692	0.288572	1.67616	0.0937073	0.672597	0.0840874	11.4193	-4.75353	2.19116	TRUE	0.000537849	0.00237853
ENSG00000077498.8	2.93464	0.738226	0.343297	2.1504	0.0315237	0.100903	3.42123	0.355311	0.83041	0.427875	0.668742	0.973559	0.24285	11.5849	1.57675	2.1875	FALSE	0.141751	0.207453
ENSG00000077514.8	332.797	0.0722582	0.0575956	1.25458	0.209631	0.382216	369.096	-0.103888	0.193487	-0.536925	0.591319	0.965789	0.0562342	11.3017	3.13237	2.19384	TRUE	0.00925015	0.0222462
ENSG00000077522.12	2426.89	-0.39841	0.112446	-3.54311	0.000395433	0.00386867	3149.77	-0.00294509	0.201248	-0.0146342	0.988324	0.998615	0.0594741	12.0781	-6.64937	2.17725	TRUE	2.28827e-05	0.000235784
ENSG00000077549.17	4158.01	0.00695335	0.0550905	0.126217	0.89956	0.944855	4890.71	0.133685	0.187803	0.711836	0.476566	0.946534	0.0545718	11.2929	-2.3223	2.19404	TRUE	0.0398495	0.0729298
ENSG00000077585.13	853.497	0.237462	0.0980671	2.42142	0.0154599	0.0603717	934.054	0.184898	0.403076	0.458718	0.646437	0.971349	0.116887	11.2011	0.4497	2.19617	FALSE	0.661505	0.726449
ENSG00000077616.10	692.575	0.196955	0.105282	1.87073	0.0613823	0.163721	733.993	-0.420486	0.258266	-1.62811	0.103501	0.692517	0.075502	11.5686	8.17781	2.18786	TRUE	3.81755e-06	7.15435e-05
ENSG00000077684.15	1183.62	0.052742	0.0569648	0.92587	0.354514	0.540575	1211.99	-0.28375	0.142736	-1.98793	0.0468189	0.545309	0.0417061	11.5447	8.06817	2.18838	TRUE	4.42568e-06	7.88945e-05
ENSG00000077713.18	177.096	0.30703	0.124184	2.47238	0.0134217	0.05439	183.45	0.201356	0.304417	0.661449	0.508325	0.953889	0.0889955	11.5694	1.1874	2.18784	FALSE	0.258876	0.340749
ENSG00000077721.15	1433.12	0.0418344	0.0666905	0.627292	0.530468	0.697166	1584.7	-0.183115	0.261214	-0.701016	0.483293	0.948152	0.0757832	11.2216	2.96833	2.19569	TRUE	0.0125323	0.0284704
ENSG00000077782.19	2108	0.148567	0.131475	1.13	0.258477	0.440293	2228.34	0.375392	0.270824	1.38611	0.165713	0.790646	0.0795848	11.8099	-2.85011	2.18271	TRUE	0.0148251	0.0325545
ENSG00000077800.11	4.82371	0.0219261	0.305081	0.0718697	0.942706	0.968836	5.00842	0.987469	0.730804	1.35121	0.176629	0.802212	0.213774	11.5966	-4.51664	2.18725	TRUE	0.000768537	0.00313171
ENSG00000077935.16	5.45797	-0.341653	0.300702	-1.13618	0.255879	0.437428	8.06304	0.4892	0.794584	0.615668	0.538114	0.957758	0.23189	11.4893	-3.58296	2.1896	TRUE	0.00401843	0.0114402
ENSG00000077942.18	626.357	1.0042	0.157422	6.37902	1.7822e-10	3.04654e-08	536.947	0.471205	0.413959	1.13829	0.255	0.865002	0.120822	11.4941	4.41142	2.1895	TRUE	0.00093948	0.00365949
ENSG00000077943.7	273.695	0.332837	0.209981	1.58508	0.112949	0.250817	237.467	-0.363643	0.342089	-1.06301	0.287779	0.884973	0.101575	12.3063	6.85684	2.17281	TRUE	1.54074e-05	0.000179362
ENSG00000077984.5	13.4513	2.0164	0.303254	6.6492	2.94696e-11	6.64683e-09	12.4632	2.59152	0.716944	3.61467	0.000300726	0.0478972	0.209793	11.6126	-2.74138	2.1869	TRUE	0.0183583	0.0386783
ENSG00000078018.19	25322.4	-0.372597	0.153713	-2.42398	0.0153513	0.0600572	36028.3	-0.414363	0.299118	-1.38528	0.165967	0.790778	0.0880846	11.9092	0.474157	2.18066	FALSE	0.643963	0.711583
ENSG00000078043.15	1483.96	-0.185862	0.0647755	-2.86932	0.00411354	0.0225682	1590.88	-0.345466	0.187299	-1.84447	0.0651152	0.602875	0.0545637	11.408	2.92511	2.19142	TRUE	0.0133378	0.0299073
ENSG00000078053.16	3723.55	-0.357846	0.177161	-2.0199	0.0433942	0.126999	5114.79	-0.146817	0.511918	-0.286797	0.774268	0.97819	0.149133	11.4085	-1.41504	2.19141	FALSE	0.183769	0.256714
ENSG00000078061.12	600.911	0.282066	0.0977027	2.88698	0.00388957	0.0216838	586.749	0.395326	0.214575	1.84237	0.0654211	0.604214	0.0629225	11.7112	-1.79999	2.18479	FALSE	0.0976537	0.152483
ENSG00000078070.12	969.297	0.0389549	0.0484113	0.804664	0.421013	0.604888	1179.88	0.215254	0.19586	1.09902	0.271761	0.87428	0.0568051	11.2076	-3.10358	2.19602	TRUE	0.0098341	0.0233677
ENSG00000078081.7	7.62922	0.375142	0.272622	1.37605	0.168805	0.330016	10.1213	0.115127	0.765859	0.150324	0.880509	0.989825	0.223229	11.4324	1.16479	2.19087	FALSE	0.267835	0.350217
ENSG00000078098.13	132.329	0.313851	0.156116	2.01036	0.0443929	0.129208	125.534	0.112029	0.247481	0.452678	0.65078	0.971746	0.073596	12.3815	2.74229	2.17139	TRUE	0.0174233	0.0370923
ENSG00000078114.18	6220.12	0.391208	0.11112	3.52058	0.000430605	0.00411705	6380.53	-0.380094	0.284286	-1.33701	0.181218	0.805681	0.0830251	11.5223	9.28998	2.18887	TRUE	1.07933e-06	3.36035e-05
ENSG00000078124.11	1416.24	-0.00275609	0.121538	-0.0226769	0.981908	0.990971	1397.39	-0.213719	0.322076	-0.663567	0.506967	0.953733	0.0939884	11.4865	2.24457	2.18967	TRUE	0.0453621	0.0809635
ENSG00000078140.13	3979.82	-0.151024	0.0975651	-1.54793	0.12164	0.26444	4654.77	-0.542353	0.251217	-2.1589	0.0308576	0.466585	0.0733566	11.5155	5.33462	2.18902	TRUE	0.000204828	0.0011426
ENSG00000078142.11	1763.53	-0.132381	0.068092	-1.94416	0.0518767	0.145288	2148.38	-0.25181	0.1781	-1.41387	0.1574	0.779818	0.051988	11.4995	2.29724	2.18938	TRUE	0.0412764	0.0750245
ENSG00000078177.13	142.083	0.478685	0.14842	3.2252	0.00125883	0.00923727	153.698	-0.402784	0.395545	-1.0183	0.308534	0.895492	0.115414	11.4809	7.63745	2.18979	TRUE	7.8546e-06	0.000114297
ENSG00000078237.6	269.876	-0.209298	0.0908455	-2.3039	0.0212285	0.0759508	356.784	0.0935325	0.233164	0.401145	0.688313	0.973559	0.06809	11.5189	-4.44751	2.18895	TRUE	0.000878881	0.00346924
ENSG00000078246.16	541.694	0.282625	0.143415	1.97068	0.0487604	0.138582	468.499	0.454573	0.426997	1.06458	0.287065	0.884353	0.124329	11.3846	-1.38301	2.19195	FALSE	0.193184	0.267422
ENSG00000078269.13	2815.25	-0.120281	0.169852	-0.708154	0.47885	0.655452	2928.43	0.227073	0.310761	0.730698	0.464963	0.944087	0.0917474	12.0307	-3.78598	2.1782	TRUE	0.00258385	0.00803852
ENSG00000078295.16	4657.37	0.0130908	0.111875	0.117013	0.90685	0.949625	5822.37	-0.0748178	0.239992	-0.311752	0.755229	0.976345	0.0704282	11.7459	1.2482	2.18405	FALSE	0.236265	0.315791
ENSG00000078304.19	4426.24	-0.10326	0.0703505	-1.46779	0.14216	0.294053	5283.59	-0.479783	0.206104	-2.32787	0.0199192	0.38696	0.060028	11.3973	6.27246	2.19166	TRUE	5.18043e-05	0.000416144
ENSG00000078319.8	109.583	-0.299714	0.0967797	-3.09686	0.0019558	0.0128927	157.856	-0.18861	0.365653	-0.515816	0.605983	0.967261	0.106122	11.2382	-1.04694	2.19531	FALSE	0.31712	0.402744
ENSG00000078328.19	7089.03	-0.381845	0.151488	-2.52064	0.0117143	0.049188	9190.61	-0.506233	0.21635	-2.33989	0.0192896	0.38283	0.0647673	12.7117	1.92054	2.16536	FALSE	0.0775051	0.126106
ENSG00000078369.17	18841.7	-0.196134	0.0684084	-2.8671	0.00414249	0.0226887	23738.6	-0.258031	0.222431	-1.16005	0.246027	0.860682	0.0646757	11.3221	0.957041	2.19337	FALSE	0.358536	0.444957
ENSG00000078401.6	402.987	1.07897	0.202452	5.32953	9.84698e-08	5.51414e-06	482.557	0.225502	0.591464	0.381261	0.70301	0.973994	0.172273	11.3996	4.95418	2.19161	TRUE	0.000389123	0.00185061
ENSG00000078403.16	906.74	0.0779031	0.0718153	1.08477	0.278023	0.462291	995.663	0.0105115	0.124195	0.0846368	0.93255	0.994383	0.0367625	12.1562	1.83316	2.17571	FALSE	0.0913695	0.144405
ENSG00000078487.17	308.914	0.0244084	0.122324	0.19954	0.841841	0.909975	294.226	-0.237258	0.265849	-0.892455	0.372149	0.920996	0.0779837	11.7265	3.3554	2.18446	TRUE	0.00589685	0.0154919
ENSG00000078549.14	4285.13	0.226367	0.109581	2.06576	0.0388512	0.117131	4389.21	-0.225453	0.241298	-0.934335	0.350131	0.912698	0.0707531	11.7074	6.38587	2.18487	TRUE	3.89335e-05	0.000340697
ENSG00000078579.8	27.1739	0.0900454	0.173998	0.517508	0.604801	0.754121	26.3587	0.122368	0.496475	0.246473	0.805316	0.981359	0.144668	11.4191	-0.223425	2.19117	FALSE	0.827151	0.865869
ENSG00000078596.10	2087.04	0.277172	0.13869	1.9985	0.0456625	0.131958	1995.65	-0.536857	0.330042	-1.62663	0.103816	0.692701	0.0965604	11.6046	8.43025	2.18708	TRUE	2.75556e-06	5.95939e-05
ENSG00000078618.20	3944.61	-0.0931433	0.0404962	-2.30005	0.0214452	0.0764984	4941.06	0.109554	0.208217	0.526155	0.598781	0.966945	0.0602816	11.1283	-3.36251	2.19789	TRUE	0.00623817	0.0162054
ENSG00000078668.13	4494.68	-0.0981582	0.079592	-1.23327	0.217476	0.391693	5710.56	0.130063	0.262278	0.495898	0.619966	0.969922	0.0762475	11.3136	-2.99316	2.19357	TRUE	0.011885	0.0272831
ENSG00000078674.17	4018.92	0.00606831	0.0762652	0.0795685	0.93658	0.96575	5015.94	-0.210283	0.230985	-0.910375	0.362625	0.917693	0.0672364	11.3716	3.21777	2.19224	TRUE	0.00787063	0.0195272
ENSG00000078687.17	2022.62	-0.0121846	0.0703579	-0.17318	0.86251	0.92271	2051.77	-0.133989	0.186361	-0.718976	0.472156	0.945677	0.0543843	11.4869	2.23969	2.18966	TRUE	0.0457559	0.0815728
ENSG00000078699.21	1523.87	-0.0675611	0.067356	-1.00305	0.315839	0.502726	1780.23	0.00172489	0.172114	0.0100218	0.992004	0.999357	0.050267	11.5235	-1.37836	2.18885	FALSE	0.194265	0.268669
ENSG00000078725.12	2493.96	-0.285928	0.111189	-2.57156	0.0101242	0.0440321	3459.89	-0.0949139	0.284528	-0.333584	0.738694	0.975593	0.0830954	11.522	-2.29874	2.18888	TRUE	0.0411252	0.0748335
ENSG00000078747.13	1911.51	0.00154398	0.0927125	0.0166534	0.986713	0.993377	2157.21	-0.0989802	0.277577	-0.356586	0.721401	0.974508	0.0808143	11.3803	1.24389	2.19204	FALSE	0.238552	0.318309
ENSG00000078795.16	15.5156	-0.0781736	0.165864	-0.471312	0.637418	0.77897	14.3957	0.0307653	0.578249	0.0532043	0.957569	0.99604	0.167979	11.28	-0.648526	2.19434	FALSE	0.529626	0.608904
ENSG00000078804.12	5901.12	-0.849174	0.245544	-3.45833	0.000543527	0.0049064	6116.67	0.226812	0.540558	0.419588	0.674786	0.973559	0.158503	11.7078	-6.78842	2.18486	TRUE	2.19214e-05	0.000228664
ENSG00000078808.16	2533.12	-0.130059	0.0828447	-1.56991	0.116435	0.256525	3052.68	0.334675	0.237877	1.40693	0.159449	0.783071	0.0693068	11.4138	-6.70546	2.19129	TRUE	2.79399e-05	0.000270866
ENSG00000078814.15	983.686	-0.347258	0.151925	-2.28572	0.0222707	0.0785631	1025.4	0.12516	0.331381	0.377691	0.70566	0.973994	0.0971958	11.7211	-4.86047	2.18458	TRUE	0.000418522	0.00195685
ENSG00000078900.14	34.5194	-0.938174	0.311715	-3.00971	0.00261495	0.0160819	35.72	-0.26227	0.820044	-0.319824	0.749102	0.976345	0.239343	11.4937	-2.824	2.18951	TRUE	0.0159245	0.0345092
ENSG00000078902.15	8476.82	-0.266512	0.0965906	-2.75919	0.00579446	0.0292279	11291.1	-0.102752	0.349825	-0.293722	0.76897	0.978033	0.101576	11.2593	-1.61219	2.19482	FALSE	0.134576	0.198624
ENSG00000078967.12	1028.1	-0.0609716	0.0527648	-1.15553	0.247872	0.427656	1206.28	0.0740932	0.240537	0.308033	0.758058	0.977023	0.0696936	11.1634	-1.93798	2.19706	FALSE	0.0783251	0.127176
ENSG00000079101.16	139.936	-0.335383	0.207821	-1.61381	0.10657	0.24035	210.073	-0.22345	0.326386	-0.684617	0.493586	0.950239	0.0971136	12.4081	-1.1526	2.17089	FALSE	0.270796	0.353502
ENSG00000079102.16	904.841	-0.164083	0.118903	-1.37997	0.167596	0.328507	961.685	-0.0828576	0.210566	-0.393499	0.693951	0.973559	0.0622584	12.1016	-1.30465	2.17679	FALSE	0.216278	0.293571
ENSG00000079112.9	7.75373	-0.197237	0.237985	-0.828777	0.40723	0.591469	8.65354	-0.641774	0.670368	-0.957346	0.338393	0.910147	0.195386	11.4301	2.27518	2.19092	TRUE	0.043063	0.0776879
ENSG00000079134.11	1228.67	0.187702	0.0943702	1.989	0.0467014	0.13416	1275.95	0.124583	0.26941	0.462429	0.643774	0.971349	0.0785027	11.4186	0.804039	2.19118	FALSE	0.437794	0.523014
ENSG00000079150.17	88.021	0.610746	0.115654	5.2808	1.28622e-07	6.88222e-06	78.1729	0.0383892	0.307673	0.124773	0.900703	0.99263	0.0897776	11.4827	6.37527	2.18975	TRUE	4.32138e-05	0.00036533
ENSG00000079156.16	1409.03	-0.155794	0.0933389	-1.66912	0.0950942	0.222055	1797.78	-0.288263	0.196205	-1.46919	0.14178	0.756594	0.057617	11.7773	2.29913	2.18339	TRUE	0.0406412	0.0741045
ENSG00000079215.13	25214.6	0.763834	0.18531	4.12192	3.75729e-05	0.000620087	21140.3	0.356617	0.609904	0.58471	0.558742	0.959193	0.17731	11.3143	2.29664	2.19355	TRUE	0.0416664	0.0756221
ENSG00000079246.15	4190.64	0.0474197	0.0646033	0.734013	0.462941	0.641215	5119.78	0.0429273	0.209116	0.20528	0.837354	0.985122	0.0608082	11.3251	0.0738787	2.1933	FALSE	0.942396	0.956614
ENSG00000079257.7	44.0745	0.2604	0.184119	1.4143	0.157274	0.314563	61.733	0.0811808	0.483375	0.167946	0.866626	0.988803	0.141087	11.4957	1.27027	2.18946	FALSE	0.229096	0.307735
ENSG00000079263.18	30.6421	-0.217642	0.163259	-1.3331	0.182498	0.347905	39.2313	0.259435	0.431168	0.601701	0.547373	0.957997	0.125833	11.4898	-3.79135	2.18959	TRUE	0.00276959	0.00849879
ENSG00000079277.19	1156.76	0.0677286	0.082038	0.825577	0.409044	0.593334	1276.31	0.0378608	0.26532	0.142699	0.886528	0.990716	0.0771524	11.3256	0.387128	2.19329	FALSE	0.705837	0.764895
ENSG00000079308.16	3021.15	0.417376	0.188575	2.21332	0.0268756	0.0900632	2792.98	0.812716	0.288983	2.81234	0.00491832	0.204658	0.0861113	12.4808	-4.59104	2.16954	TRUE	0.000561166	0.00245832
ENSG00000079313.12	1641.52	-0.302114	0.0963358	-3.13605	0.00171241	0.0116376	2198.51	0.0969104	0.329006	0.294555	0.768334	0.978033	0.0956001	11.2918	-4.17389	2.19407	TRUE	0.00146809	0.00518816
ENSG00000079332.14	2808.43	-0.0747642	0.0431442	-1.73289	0.0831152	0.202028	3179.31	-0.0959687	0.162276	-0.591393	0.554257	0.958924	0.047099	11.2404	0.450213	2.19526	FALSE	0.661117	0.726147
ENSG00000079335.18	208.455	0.831936	0.186015	4.47241	7.73438e-06	0.000178159	193.325	-0.209039	0.527157	-0.39654	0.691707	0.973559	0.153628	11.4249	6.77596	2.19104	TRUE	2.52299e-05	0.000251665
ENSG00000079337.15	3052.01	0.350244	0.154965	2.26016	0.0238116	0.082564	2743.89	0.661678	0.421158	1.57109	0.116161	0.714174	0.122838	11.4623	-2.53533	2.1902	TRUE	0.0269571	0.052909
ENSG00000079385.21	20.3146	0.315036	0.199555	1.57869	0.114407	0.253216	19.7445	-0.0141901	0.494237	-0.0287111	0.977095	0.99726	0.144452	11.5577	2.27914	2.1881	TRUE	0.0425241	0.0769011
ENSG00000079387.13	264.829	0.101399	0.0841534	1.20493	0.228228	0.404487	298.256	-0.170309	0.205196	-0.829982	0.406549	0.931062	0.0599963	11.5755	4.52874	2.18771	TRUE	0.000756314	0.00309562
ENSG00000079393.20	2.21076	0.170228	0.402697	0.422721	0.672499	0.803018	3.04344	0.546628	0.866699	0.6307	0.528236	0.957758	0.254315	11.741	-1.48005	2.18416	FALSE	0.165187	0.235118
ENSG00000079432.7	3261.1	-0.0902146	0.114437	-0.788333	0.430502	0.613096	3663.61	0.229027	0.300182	0.762961	0.445486	0.942473	0.0876185	11.4966	-3.64355	2.18944	TRUE	0.00360135	0.0104849
ENSG00000079435.9	770.833	-0.212665	0.216165	-0.983807	0.325211	0.511576	732.97	1.09793	0.460543	2.384	0.0171255	0.363432	0.135181	11.7564	-9.69511	2.18383	TRUE	5.90781e-07	2.42024e-05
ENSG00000079459.12	3434.21	0.0424349	0.0795542	0.533409	0.593751	0.746	4137.4	0.221323	0.233621	0.947359	0.343456	0.911091	0.0680395	11.3955	-2.62918	2.1917	TRUE	0.0228414	0.0463034
ENSG00000079462.7	566.828	0.368557	0.122921	2.99833	0.00271466	0.0165483	619.407	0.444649	0.274862	1.61772	0.105723	0.696886	0.0805572	11.6857	-0.944575	2.18533	FALSE	0.363997	0.450604
ENSG00000079482.12	1641.78	0.277999	0.0888612	3.12846	0.00175722	0.011863	1722.67	-0.026712	0.243868	-0.109535	0.912779	0.993013	0.071114	11.4533	4.28483	2.1904	TRUE	0.00117639	0.00435407
ENSG00000079616.12	642.134	0.0343439	0.0865945	0.396605	0.691658	0.815855	725.417	0.141625	0.211776	0.66875	0.503655	0.953358	0.0619157	11.5721	-1.7327	2.18778	FALSE	0.109685	0.167867
ENSG00000079689.13	46.7313	0.341419	0.282627	1.20802	0.227039	0.403106	37.5169	1.30226	0.639304	2.03699	0.041651	0.526564	0.187305	11.6699	-5.1298	2.18567	TRUE	0.000272231	0.00141149
ENSG00000079691.17	944.899	0.215204	0.128133	1.67954	0.0930473	0.219035	946.631	-0.0877289	0.369503	-0.237424	0.812328	0.982423	0.107648	11.4102	2.81409	2.19137	TRUE	0.0163167	0.0351413
ENSG00000079739.15	1489.35	0.198953	0.0810648	2.45425	0.014118	0.0564487	1563.67	-0.0609247	0.161215	-0.377908	0.705499	0.973994	0.0474354	11.8699	5.47856	2.18147	TRUE	0.000146631	0.000886538
ENSG00000079785.14	3635.27	-0.215303	0.0823109	-2.61573	0.0089036	0.0399751	4699.44	-0.240553	0.243189	-0.989159	0.322585	0.903662	0.0708187	11.3906	0.35654	2.19181	FALSE	0.727953	0.783921
ENSG00000079805.16	2361.98	-0.00964659	0.120858	-0.0798175	0.936382	0.96575	2605.64	0.79659	0.283862	2.80626	0.00501197	0.205313	0.0830786	11.6208	-9.70451	2.18672	TRUE	6.42402e-07	2.52687e-05
ENSG00000079819.17	4594.99	0.105126	0.101151	1.0393	0.298667	0.484008	5511.18	-0.0290775	0.278217	-0.104514	0.916762	0.993256	0.0811268	11.4513	1.65424	2.19045	FALSE	0.125205	0.187199
ENSG00000079841.18	3101.51	-0.460533	0.163034	-2.82477	0.00473147	0.0251306	4586.56	-0.0881434	0.36735	-0.239944	0.810374	0.982293	0.10764	11.6752	-3.4596	2.18555	TRUE	0.00490513	0.0133738
ENSG00000079931.14	599.571	-0.0592206	0.169651	-0.349073	0.727035	0.838334	763.559	-0.038285	0.416109	-0.0920072	0.926692	0.994383	0.121647	11.5687	-0.172102	2.18786	FALSE	0.866331	0.897187
ENSG00000079950.13	3322.93	-0.0376498	0.0626061	-0.601377	0.547589	0.709476	3632.91	-0.3063	0.182223	-1.68091	0.0927809	0.671428	0.0530787	11.4026	5.06135	2.19154	TRUE	0.000326992	0.00161855
ENSG00000079974.17	1532.25	-0.0935331	0.057631	-1.62297	0.104597	0.237105	1850.66	-0.0371024	0.196785	-0.188543	0.850451	0.986481	0.0571805	11.2919	-0.986888	2.19406	FALSE	0.344373	0.430972
ENSG00000079999.13	1813.8	0.139085	0.086106	1.61527	0.106251	0.239865	1892.87	0.11414	0.193451	0.59002	0.555177	0.958924	0.0566893	11.6792	0.440024	2.18547	FALSE	0.667952	0.732179
ENSG00000080007.7	17.472	0.550072	0.248658	2.21216	0.0269553	0.0902373	15.7905	-1.04695	0.669115	-1.56467	0.11766	0.717346	0.195198	11.4717	8.18153	2.18999	TRUE	4.01528e-06	7.38868e-05
ENSG00000080031.9	123.249	-0.943648	0.23943	-3.94123	8.10663e-05	0.00114129	135.014	0.655734	0.517432	1.26729	0.205053	0.828739	0.15181	11.7348	-10.5354	2.18429	TRUE	2.48211e-07	1.51973e-05
ENSG00000080166.15	108.171	-0.277939	0.146505	-1.89713	0.0578109	0.156915	138.851	-0.844947	0.378115	-2.23463	0.0254417	0.433598	0.110406	11.5131	5.13567	2.18908	TRUE	0.000281497	0.00144796
ENSG00000080189.14	1281.8	-0.190288	0.0586214	-3.24604	0.00117021	0.00875137	1472.91	-0.102989	0.174571	-0.589956	0.55522	0.958924	0.0508297	11.3845	-1.71747	2.19195	FALSE	0.112942	0.171958
ENSG00000080200.9	414.542	0.790321	0.273859	2.88586	0.0039034	0.0217384	593.422	0.854576	0.570534	1.49785	0.134171	0.745427	0.167592	11.7915	-0.383396	2.18309	FALSE	0.708249	0.767043
ENSG00000080224.17	73.895	-0.521804	0.214215	-2.43589	0.0148554	0.0586326	145.047	-0.256896	0.53073	-0.484043	0.628355	0.971349	0.155117	11.5573	-1.7078	2.18811	FALSE	0.114366	0.173805
ENSG00000080293.9	13.2426	-0.609812	0.234226	-2.60352	0.00922726	0.0410032	19.3477	-0.332915	0.557648	-0.596999	0.550508	0.95865	0.163149	11.604	-1.6972	2.18709	FALSE	0.11629	0.176329
ENSG00000080298.15	1307.3	0.299418	0.12967	2.30907	0.0209395	0.0750987	1342.4	-0.618873	0.363263	-1.70365	0.0884465	0.663503	0.105888	11.4349	8.6723	2.19082	TRUE	2.29488e-06	5.31744e-05
ENSG00000080345.17	1834.69	0.0787871	0.0911257	0.864597	0.38726	0.572526	2021.97	-0.371175	0.287416	-1.29142	0.196558	0.818936	0.083609	11.3425	5.38174	2.1929	TRUE	0.000200376	0.0011243
ENSG00000080371.5	2116.73	0.177031	0.0697671	2.53746	0.011166	0.04745	2060.16	-0.128197	0.313376	-0.409083	0.682478	0.973559	0.0908082	11.1683	3.36124	2.19695	TRUE	0.0062225	0.0161705
ENSG00000080493.14	2806.82	0.345829	0.206418	1.67538	0.0938589	0.22012	2705.63	-0.611816	0.643213	-0.951187	0.341509	0.911075	0.187145	11.3509	5.11714	2.19271	TRUE	0.000303321	0.00153036
ENSG00000080503.21	5628.28	-0.171132	0.0739265	-2.3149	0.0206185	0.0742675	7002.25	-0.297822	0.185879	-1.60224	0.109103	0.703509	0.0543075	11.5409	2.33282	2.18846	TRUE	0.0386594	0.0711358
ENSG00000080511.3	1.58233	-0.250241	0.392167	-0.638098	0.52341	0.690994	1.72345	-1.7768	1.28044	-1.38764	0.165246	0.790086	0.37229	11.3194	4.10045	2.19343	TRUE	0.00165747	0.00569592
ENSG00000080546.13	2613.89	0.455721	0.0875713	5.204	1.95039e-07	9.56901e-06	2642.9	-0.197872	0.232468	-0.851182	0.394668	0.927943	0.0678362	11.4848	9.63488	2.1897	TRUE	7.60942e-07	2.78495e-05
ENSG00000080561.13	97.8736	-0.145857	0.146341	-0.996687	0.318916	0.505643	147.773	-0.0141229	0.403153	-0.0350312	0.972055	0.99641	0.117554	11.4498	-1.12062	2.19048	FALSE	0.285403	0.368783
ENSG00000080572.12	4.4139	-0.538111	0.612405	-0.878684	0.379573	0.564889	22.9327	-2.52028	2.12621	-1.18534	0.235883	0.856002	0.617688	11.2823	3.20902	2.19428	TRUE	0.00807154	0.0199218
ENSG00000080573.6	3850.19	0.0125448	0.169907	0.0738336	0.941143	0.968083	4136.61	0.336167	0.374431	0.897809	0.369287	0.920012	0.109788	11.7063	-2.94772	2.18489	TRUE	0.0124869	0.0283952
ENSG00000080603.16	1299.24	-0.586633	0.227695	-2.5764	0.00998354	0.043571	1494.1	-0.3304	0.465821	-0.709285	0.478148	0.94722	0.13692	11.8213	-1.87141	2.18247	FALSE	0.0862335	0.137723
ENSG00000080608.9	202.944	0.0976224	0.0910159	1.07259	0.283457	0.46771	238.326	0.295234	0.198097	1.49035	0.136132	0.749064	0.0581068	11.7243	-3.40083	2.18451	TRUE	0.00542834	0.0145004
ENSG00000080618.13	8.67582	-0.000475165	0.282042	-0.00168473	0.998656	0.999201	9.44918	0.274253	0.576514	0.475709	0.634282	0.971349	0.169461	11.8227	-1.62118	2.18244	FALSE	0.131325	0.194621
ENSG00000080644.15	18.5683	-0.72486	0.424207	-1.70874	0.0874986	0.209639	27.4749	0.0570519	1.33534	0.0427245	0.965921	0.99641	0.388461	11.3438	-2.01284	2.19287	FALSE	0.0684837	0.113694
ENSG00000080709.14	406.96	0.160379	0.0974136	1.64637	0.0996878	0.229469	518.89	0.200643	0.264874	0.757504	0.448748	0.942473	0.0772538	11.4618	-0.521192	2.19021	FALSE	0.612155	0.683291
ENSG00000080802.18	980.374	0.187809	0.0518254	3.62389	0.000290207	0.00307324	1049.37	-0.0470142	0.175954	-0.267195	0.789319	0.979458	0.0511315	11.2953	4.59254	2.19399	TRUE	0.000723102	0.00298782
ENSG00000080815.18	2153.55	-0.141784	0.138729	-1.02202	0.306771	0.492915	2374.29	0.438632	0.322486	1.36016	0.173781	0.798995	0.0944097	11.6339	-6.14784	2.18644	TRUE	5.67643e-05	0.000443015
ENSG00000080819.6	1101.98	-0.0228917	0.148726	-0.153919	0.877673	0.932176	1057.54	-0.547705	0.395406	-1.38517	0.166	0.790778	0.115379	11.4833	4.54859	2.18974	TRUE	0.000746212	0.00306324
ENSG00000080822.16	11393.7	0.112807	0.20109	0.560979	0.574812	0.730785	10566.3	0.663004	0.495162	1.33897	0.180582	0.804926	0.144743	11.5642	-3.8012	2.18795	TRUE	0.00269117	0.00829859
ENSG00000080823.21	893.454	0.0291482	0.0900221	0.32379	0.746097	0.850173	996.843	-0.0375726	0.218224	-0.172174	0.8633	0.988304	0.0638152	11.5824	1.04553	2.18756	FALSE	0.317107	0.402743
ENSG00000080824.18	46465.6	0.153533	0.10185	1.50744	0.131698	0.279551	63435	0.388792	0.265936	1.46197	0.143748	0.759378	0.0776305	11.5012	-3.03049	2.18934	TRUE	0.0109209	0.0254577
ENSG00000080839.11	129.968	0.405819	0.125579	3.23158	0.00123108	0.0090894	122.075	0.0264925	0.289312	0.0915706	0.927039	0.994383	0.084719	11.6455	4.47747	2.18619	TRUE	0.000813156	0.00327083
ENSG00000080845.17	3338.45	-0.169876	0.10168	-1.6707	0.0947815	0.221608	4335.93	-0.0836321	0.277042	-0.301875	0.762747	0.977663	0.0807996	11.4599	-1.06738	2.19026	FALSE	0.307769	0.392744
ENSG00000080854.14	199.218	-0.855502	0.274662	-3.11475	0.00184102	0.012306	267.559	-0.448629	0.497702	-0.901401	0.367375	0.919215	0.147001	12.0512	-2.76782	2.17779	TRUE	0.0169723	0.0362835
ENSG00000080947.14	544.681	-0.0705565	0.112769	-0.625672	0.53153	0.697854	570.797	-0.18613	0.283449	-0.656661	0.511399	0.954532	0.0828149	11.5413	1.39556	2.18846	FALSE	0.189116	0.262826
ENSG00000080986.12	4.82123	0.0177647	0.32657	0.0543978	0.956618	0.976369	5.11482	0.47157	0.641084	0.735582	0.461985	0.943365	0.188723	11.8931	-2.40461	2.18099	TRUE	0.0334059	0.0630642
ENSG00000081014.10	381.846	0.205434	0.0942061	2.18068	0.0292069	0.0955394	380.517	-0.152601	0.214582	-0.711156	0.476988	0.946754	0.0628561	11.6606	5.6961	2.18587	TRUE	0.000111299	0.00072308
ENSG00000081019.13	825.087	0.187772	0.0948084	1.98054	0.0476432	0.136107	829.843	-0.446486	0.28395	-1.57241	0.115855	0.714174	0.0826692	11.3801	7.67224	2.19205	TRUE	7.92279e-06	0.00011477
ENSG00000081026.18	1041.52	-0.399949	0.10805	-3.7015	0.000214325	0.00243224	1387.21	-0.382309	0.309594	-1.23487	0.216878	0.839032	0.0902056	11.4156	-0.195549	2.19125	FALSE	0.848401	0.883083
ENSG00000081041.8	83.4762	1.22661	0.355446	3.45091	0.00055869	0.00500985	103.181	1.58113	1.04367	1.51497	0.129779	0.738672	0.303957	11.3956	-1.16633	2.1917	FALSE	0.267309	0.349702
ENSG00000081051.7	8.98601	-0.0207784	0.275216	-0.0754985	0.939818	0.967154	10.3507	0.0750821	0.619192	0.121258	0.903486	0.992712	0.181441	11.6773	-0.528328	2.18551	FALSE	0.607167	0.679048
ENSG00000081052.11	97.7636	0.363614	0.144218	2.52128	0.0116927	0.0491228	108.139	0.46103	0.387963	1.18833	0.234701	0.85495	0.113179	11.4719	-0.860723	2.18999	FALSE	0.40702	0.49312
ENSG00000081059.19	62.2194	0.325925	0.123674	2.63537	0.00840461	0.0383689	74.705	0.675813	0.40831	1.65515	0.0978947	0.681362	0.118698	11.3124	-2.94772	2.19359	TRUE	0.0129057	0.029117
ENSG00000081087.14	1124.35	0.119478	0.0953089	1.25358	0.209993	0.382716	1158.65	-0.780597	0.323923	-2.40982	0.0159603	0.352733	0.0941292	11.2947	9.56212	2.194	TRUE	9.38565e-07	3.13268e-05
ENSG00000081138.13	225.697	-0.399172	0.159941	-2.49575	0.0125693	0.0517542	286.642	-0.484819	0.242097	-2.00259	0.0452217	0.540453	0.0721955	12.5188	1.18633	2.16884	FALSE	0.25752	0.339321
ENSG00000081148.11	29.1836	0.310067	0.158573	1.95536	0.0505404	0.142356	29.1512	-0.286489	0.495725	-0.577919	0.563319	0.960117	0.144225	11.3487	4.13628	2.19276	TRUE	0.00154976	0.00541018
ENSG00000081154.11	4666.64	0.0875169	0.0922938	0.948242	0.343006	0.529008	4816.05	-0.590064	0.31545	-1.87055	0.0614074	0.591827	0.0916601	11.2914	7.39232	2.19408	TRUE	1.1842e-05	0.000150228
ENSG00000081177.18	1421.22	0.15819	0.0524089	3.01839	0.00254125	0.0157333	1517.57	0.0834999	0.17565	0.475376	0.634519	0.971349	0.051052	11.3031	1.46303	2.19381	FALSE	0.170705	0.241624
ENSG00000081181.7	387.092	0.229771	0.160585	1.43084	0.152476	0.308056	558.678	1.03669	0.470665	2.20261	0.027622	0.447265	0.13708	11.397	-5.88648	2.19167	TRUE	9.11915e-05	0.000626764
ENSG00000081189.14	11441.4	-0.212501	0.167384	-1.26954	0.204247	0.37536	13788.9	-0.503283	0.499185	-1.00821	0.313354	0.898528	0.145343	11.3834	2.00065	2.19198	FALSE	0.0698561	0.115711
ENSG00000081237.18	237.784	1.32091	0.255404	5.17186	2.31771e-07	1.10384e-05	317.741	0.975652	0.72149	1.35227	0.176288	0.802098	0.210274	11.4276	1.64196	2.19098	FALSE	0.127807	0.190426
ENSG00000081248.10	33.9105	-0.749666	0.234091	-3.20245	0.00136265	0.0098241	54.2068	-0.370939	0.42306	-0.876798	0.380596	0.92423	0.12497	12.0569	-3.03054	2.17767	TRUE	0.0104062	0.0244595
ENSG00000081277.12	77.4688	0.272485	0.191974	1.41939	0.155786	0.312717	105.365	0.749785	0.415738	1.8035	0.0713095	0.62335	0.121966	11.7317	-3.91338	2.18435	TRUE	0.00214717	0.00695095
ENSG00000081307.12	1638.9	-0.0424591	0.077817	-0.545628	0.585322	0.739398	1895.3	-0.327927	0.238289	-1.37618	0.168767	0.795064	0.06935	11.3635	4.11634	2.19243	TRUE	0.00159972	0.00554368
ENSG00000081320.10	298.92	0.728283	0.171814	4.23878	2.24734e-05	0.00041193	240.378	0.0350311	0.577973	0.0606103	0.95167	0.995273	0.167977	11.3008	4.12707	2.19386	TRUE	0.00158847	0.00551839
ENSG00000081377.16	1288.06	0.154554	0.111975	1.38024	0.167511	0.3284	1276.78	0.0896769	0.324883	0.276028	0.782527	0.978692	0.0946388	11.4052	0.685519	2.19148	FALSE	0.506711	0.58799
ENSG00000081386.12	606.992	-0.117517	0.0964425	-1.21852	0.223026	0.398134	799.165	0.0253187	0.225086	0.112485	0.910439	0.993013	0.0658879	11.6288	-2.16786	2.18655	FALSE	0.0516849	0.0901375
ENSG00000081479.12	954.31	0.166897	0.317859	0.525064	0.599539	0.750295	749.463	1.61147	0.634485	2.5398	0.0110915	0.303851	0.186663	11.8633	-7.73893	2.1816	TRUE	5.65556e-06	9.33661e-05
ENSG00000081665.13	723.733	0.122286	0.0667128	1.83302	0.0668001	0.173471	719.203	-0.0596705	0.196955	-0.302965	0.761917	0.977579	0.0573557	11.3912	3.17242	2.1918	TRUE	0.00852656	0.0208379
ENSG00000081692.12	449.353	-0.367085	0.0791391	-4.63848	3.50973e-06	9.57117e-05	586.917	-0.14003	0.266055	-0.526319	0.598666	0.966891	0.0773244	11.3012	-2.9364	2.19385	TRUE	0.0131853	0.0296355
ENSG00000081721.11	382.957	0.0865682	0.0691555	1.25179	0.210646	0.383647	478.485	0.0655453	0.234428	0.279596	0.779787	0.978507	0.0681251	11.2962	0.308594	2.19396	FALSE	0.763247	0.813485
ENSG00000081760.16	2123.56	-0.379684	0.109332	-3.47277	0.000515113	0.00472209	2854.59	-0.204742	0.401362	-0.510118	0.609969	0.967743	0.116523	11.2524	-1.50136	2.19498	FALSE	0.160793	0.230019
ENSG00000081791.8	1786.36	-0.0905115	0.0636436	-1.42216	0.15498	0.311561	1994.18	-0.00400194	0.172148	-0.023247	0.981453	0.998082	0.0502147	11.4667	-1.72279	2.1901	FALSE	0.111756	0.170467
ENSG00000081800.8	1.53714	0.335178	0.424259	0.790031	0.42951	0.612181	1.53864	-1.77021	1.91651	-0.923665	0.355661	0.915139	0.55533	11.1664	3.79124	2.19699	TRUE	0.00291097	0.00884988
ENSG00000081803.15	2345.07	-0.421908	0.178959	-2.35757	0.0183952	0.0686102	2822.6	-0.185732	0.505835	-0.367179	0.713485	0.973994	0.147421	11.4271	-1.60205	2.19099	FALSE	0.136407	0.200866
ENSG00000081818.3	372.451	0.321562	0.122017	2.63539	0.00840415	0.0383689	394.282	-0.528966	0.301618	-1.75376	0.0794713	0.641623	0.0881588	11.5598	9.64768	2.18805	TRUE	7.12439e-07	2.68643e-05
ENSG00000081842.17	268.776	-0.667424	0.228992	-2.91461	0.00356134	0.0203213	395.087	-0.651732	0.449079	-1.45126	0.146706	0.762184	0.132205	11.8949	-0.118691	2.18095	FALSE	0.907501	0.929467
ENSG00000081853.14	164.281	-0.118427	0.2048	-0.578258	0.56309	0.721956	190.289	-0.53285	0.376684	-1.41458	0.157191	0.779818	0.111184	12.0197	3.72735	2.17842	TRUE	0.00288004	0.00877408
ENSG00000081870.11	484.951	0.0863175	0.0880104	0.980765	0.326709	0.512939	540.305	-0.00640199	0.20148	-0.0317749	0.974652	0.996643	0.0590097	11.6539	1.57126	2.18601	FALSE	0.142862	0.208746
ENSG00000081913.13	2810.02	0.168059	0.143655	1.16987	0.242051	0.420901	2740.02	0.415454	0.406912	1.02099	0.307259	0.894172	0.118586	11.4253	-2.0862	2.19103	FALSE	0.0601151	0.102077
ENSG00000081923.11	202.973	0.00946236	0.132594	0.0713632	0.943109	0.969067	217.207	-0.0652491	0.281002	-0.232202	0.816381	0.982799	0.0824959	11.7645	0.905639	2.18366	FALSE	0.3833	0.469368
ENSG00000081985.10	106.174	-0.740285	0.201669	-3.67079	0.000241802	0.00267125	194.229	-0.106759	0.592728	-0.180114	0.857063	0.987655	0.172623	11.3948	-3.67	2.19172	TRUE	0.00348448	0.0102177
ENSG00000082014.16	3636.36	0.1992	0.089089	2.23596	0.0253543	0.0863191	4056.45	0.289254	0.287616	1.0057	0.314562	0.899558	0.0836381	11.3268	-1.07672	2.19326	FALSE	0.304005	0.388635
ENSG00000082068.8	531.55	0.09578	0.0509533	1.87976	0.0601409	0.161285	637.028	0.137705	0.187972	0.732583	0.463813	0.943674	0.0545688	11.2499	-0.768306	2.19503	FALSE	0.45813	0.542573
ENSG00000082074.15	185.104	1.26322	0.236446	5.34254	9.16529e-08	5.20993e-06	169.502	0.268856	0.71857	0.374154	0.70829	0.973994	0.209154	11.3691	4.75424	2.1923	TRUE	0.00054378	0.00239948
ENSG00000082126.17	38.5502	0.046595	0.138279	0.336965	0.736144	0.844073	38.2545	-0.0998892	0.346468	-0.288307	0.773112	0.97819	0.101235	11.5447	1.44697	2.18838	FALSE	0.174507	0.245945
ENSG00000082146.12	838.156	0.192494	0.0675924	2.84786	0.00440143	0.0237663	911.21	-0.186553	0.244609	-0.762658	0.445667	0.942473	0.0710259	11.2597	5.33673	2.19481	TRUE	0.000220378	0.00120617
ENSG00000082153.17	3662.95	-0.0241386	0.0785309	-0.307377	0.758556	0.858258	4142.97	-0.38667	0.268015	-1.44272	0.149099	0.767424	0.0778785	11.2922	4.65509	2.19406	TRUE	0.000652324	0.00276136
ENSG00000082175.14	83.706	0.970973	0.232333	4.17923	2.92494e-05	0.000505852	81.2997	-0.476236	0.449031	-1.06059	0.288878	0.884973	0.132267	11.9219	10.9416	2.1804	TRUE	1.4279e-07	1.15087e-05
ENSG00000082196.20	283.826	-0.0196526	0.14968	-0.131297	0.89554	0.942492	270.848	-0.243983	0.489775	-0.498152	0.618377	0.969553	0.142398	11.3181	1.57537	2.19346	FALSE	0.142692	0.208565
ENSG00000082212.11	1145.27	-0.155772	0.068798	-2.26419	0.0235625	0.081919	1364.69	-0.234618	0.194267	-1.20771	0.227159	0.848793	0.0566185	11.428	1.3926	2.19097	FALSE	0.190244	0.264073
ENSG00000082213.17	843.22	-0.235341	0.0803604	-2.92857	0.00340524	0.0196655	1002.62	-0.490228	0.175253	-2.79726	0.00515382	0.209446	0.0514029	11.7214	4.95861	2.18457	TRUE	0.000355569	0.001726
ENSG00000082258.12	1774.26	-0.0704652	0.0857686	-0.821573	0.41132	0.595571	1925.44	-0.37099	0.201507	-1.84108	0.0656101	0.604488	0.0589751	11.6204	5.09579	2.18673	TRUE	0.000291578	0.00148768
ENSG00000082269.16	761.35	0.0425292	0.0916114	0.464235	0.64248	0.782315	860.829	-0.566068	0.246871	-2.29297	0.0218498	0.40808	0.0720165	11.4703	8.4508	2.19003	TRUE	2.9109e-06	6.15866e-05
ENSG00000082293.12	48.3533	-0.965125	0.242433	-3.98099	6.86274e-05	0.000998634	89.2979	-0.358692	0.524425	-0.683972	0.493993	0.950369	0.153857	11.7334	-3.94154	2.18432	TRUE	0.00204145	0.00668612
ENSG00000082397.17	7471.15	-0.422109	0.0897917	-4.70098	2.58917e-06	7.56239e-05	9368.02	-0.242411	0.28365	-0.854614	0.392765	0.927708	0.0825114	11.3414	-2.17785	2.19293	FALSE	0.0513456	0.0896578
ENSG00000082438.15	659.103	0.285838	0.15914	1.79614	0.0724718	0.18349	748.942	-0.113582	0.34267	-0.331462	0.740296	0.975593	0.100548	11.7403	3.97243	2.18417	TRUE	0.00193005	0.00640609
ENSG00000082458.11	2538.44	-0.419648	0.112183	-3.74074	0.000183478	0.00215756	3604.35	-0.209481	0.286334	-0.731595	0.464416	0.943778	0.0836279	11.5248	-2.51313	2.18882	TRUE	0.027962	0.0544559
ENSG00000082482.13	307.941	0.103399	0.170785	0.605435	0.54489	0.707645	375.37	-0.508686	0.326777	-1.55668	0.119547	0.7209	0.096294	11.9409	6.35643	2.18001	TRUE	3.71257e-05	0.000330453
ENSG00000082497.11	295.688	-0.605572	0.127892	-4.73503	2.19019e-06	6.5866e-05	399.011	-0.736076	0.408943	-1.79995	0.0718688	0.624391	0.118936	11.3332	1.09726	2.19312	FALSE	0.295296	0.379462
ENSG00000082512.14	380.42	-0.343599	0.123112	-2.79093	0.00525564	0.0272029	519.57	-0.382466	0.317586	-1.20429	0.228477	0.849209	0.0927328	11.5136	0.419134	2.18907	FALSE	0.682831	0.744808
ENSG00000082515.17	484.479	0.172703	0.0744835	2.31867	0.0204128	0.0737336	569.096	0.271401	0.215072	1.26191	0.206981	0.831304	0.062656	11.4091	-1.57524	2.19139	FALSE	0.142506	0.20834
ENSG00000082516.8	554.864	-0.0564638	0.0573639	-0.98431	0.324963	0.511452	631.875	-0.235153	0.173588	-1.35466	0.175525	0.800188	0.0505297	11.3723	3.53632	2.19223	TRUE	0.00443659	0.0123733
ENSG00000082556.10	187.385	-0.0916403	0.162884	-0.562611	0.5737	0.729969	244.699	0.160412	0.409388	0.391833	0.695182	0.973559	0.119611	11.5413	-2.10727	2.18846	FALSE	0.0577007	0.0987125
ENSG00000082641.15	8299.71	-0.0924059	0.0667043	-1.38531	0.165959	0.326401	10152.9	-0.138851	0.251329	-0.552466	0.580629	0.964917	0.0729445	11.2395	0.636715	2.19528	FALSE	0.537063	0.615696
ENSG00000082684.14	546.688	-0.578866	0.149582	-3.86989	0.000108884	0.00144286	750.005	0.00253937	0.387522	0.00655285	0.994772	0.999526	0.113143	11.5092	-5.13869	2.18916	TRUE	0.000280439	0.00144321
ENSG00000082701.14	3058.06	-0.305833	0.0916907	-3.33549	0.000851506	0.00686937	3927.63	-0.494215	0.247876	-1.9938	0.0461742	0.543058	0.072305	11.4673	2.60538	2.19009	TRUE	0.02374	0.0477487
ENSG00000082781.11	943.576	0.49802	0.123166	4.04348	5.26629e-05	0.000807191	885.753	0.401834	0.32507	1.23614	0.216405	0.839032	0.0948704	11.4905	1.01386	2.18958	FALSE	0.331522	0.417653
ENSG00000082805.19	1224.42	-0.240146	0.121741	-1.9726	0.0485416	0.138103	1571.82	-0.291612	0.284195	-1.0261	0.304846	0.892863	0.0831901	11.6285	0.618655	2.18656	FALSE	0.548071	0.625724
ENSG00000082898.16	4417.64	0.317718	0.0868786	3.65704	0.000255146	0.00279114	4543.21	-0.372559	0.214928	-1.73341	0.0830225	0.652928	0.0628195	11.5589	10.9883	2.18807	TRUE	1.81769e-07	1.31065e-05
ENSG00000082996.19	2516.7	0.0253918	0.131796	0.192661	0.847225	0.913436	2463.32	0.135978	0.375483	0.362141	0.717247	0.973994	0.109415	11.4204	-1.0107	2.19114	FALSE	0.333094	0.419354
ENSG00000083067.22	980.232	-0.209868	0.162825	-1.28892	0.197428	0.367008	1084.2	-0.63482	0.356259	-1.78191	0.0747647	0.631036	0.104483	11.7166	4.0672	2.18467	TRUE	0.00163788	0.00564673
ENSG00000083093.9	265.206	0.00736877	0.0701552	0.105035	0.916348	0.954835	311.149	-0.160608	0.165497	-0.970462	0.331816	0.908814	0.0484306	11.6153	3.4684	2.18684	TRUE	0.00486241	0.0132844
ENSG00000083097.14	2268.79	-0.293952	0.102003	-2.88179	0.00395427	0.0219671	3087.32	-0.292162	0.22986	-1.27104	0.203715	0.827742	0.0673527	11.6751	-0.0265836	2.18556	FALSE	0.979241	0.984445
ENSG00000083099.10	1542.62	-0.0344273	0.0718951	-0.478854	0.632042	0.774786	1822.23	-0.332931	0.234972	-1.4169	0.156513	0.778785	0.0683172	11.3188	4.36937	2.19345	TRUE	0.00104632	0.00397737
ENSG00000083123.14	610.743	0.206909	0.11095	1.86488	0.0621976	0.165218	663.575	-0.441226	0.381362	-1.15697	0.247284	0.860682	0.110804	11.2881	5.84937	2.19415	TRUE	0.000100149	0.000669584
ENSG00000083168.9	1317.38	0.186133	0.110373	1.6864	0.0917191	0.216903	1431.51	0.00952459	0.237451	0.0401118	0.968004	0.99641	0.0696761	11.7416	2.5347	2.18414	TRUE	0.0265646	0.0522854
ENSG00000083223.17	461.547	0.349221	0.0840498	4.15492	3.25395e-05	0.000552388	515.094	0.167284	0.243236	0.687742	0.491615	0.950239	0.0708582	11.4073	2.56762	2.19144	TRUE	0.0255118	0.0505567
ENSG00000083290.19	2336.81	-0.219143	0.0665332	-3.29373	0.000988666	0.00770045	2715.69	-0.262361	0.201937	-1.29922	0.193868	0.818178	0.0587789	11.37	0.735261	2.19228	FALSE	0.477073	0.560753
ENSG00000083307.10	26.4724	0.189836	0.192445	0.986446	0.323915	0.510601	21.072	-0.76901	0.713532	-1.07775	0.281145	0.879572	0.207128	11.2474	4.62924	2.19509	TRUE	0.000687987	0.00287179
ENSG00000083312.17	2287.32	0.322559	0.103245	3.12422	0.00178278	0.0119832	2253.94	-0.555357	0.326319	-1.70189	0.0887767	0.663503	0.0949227	11.341	9.24874	2.19294	TRUE	1.27439e-06	3.67495e-05
ENSG00000083444.16	1330.31	0.482637	0.10591	4.55704	5.18798e-06	0.000130823	1335.41	0.544138	0.264132	2.0601	0.0393889	0.51215	0.0771855	11.5499	-0.796788	2.18827	FALSE	0.441646	0.526579
ENSG00000083454.21	404.181	-0.287658	0.138305	-2.07988	0.0375361	0.114226	578.306	-0.242633	0.295767	-0.820352	0.412016	0.932956	0.086805	11.7506	-0.518683	2.18395	FALSE	0.61361	0.684582
ENSG00000083457.11	435.597	0.198996	0.113238	1.75734	0.0788605	0.194377	458.002	0.112936	0.313205	0.36058	0.718414	0.974089	0.0913192	11.4462	0.942418	2.19056	FALSE	0.365445	0.452031
ENSG00000083520.14	1143.94	0.14152	0.0762076	1.85704	0.063306	0.167246	1325.07	-0.244135	0.21107	-1.15665	0.247414	0.860682	0.0615387	11.445	6.26687	2.19059	TRUE	5.12609e-05	0.000412847
ENSG00000083535.15	307.517	0.0226504	0.0769193	0.29447	0.768399	0.864665	398.325	0.275264	0.262951	1.04682	0.295181	0.888134	0.0764055	11.2912	-3.30622	2.19408	TRUE	0.00676953	0.0173126
ENSG00000083544.13	605.255	0.0176176	0.0828222	0.212716	0.831549	0.904029	632.708	-0.052315	0.247383	-0.211473	0.832518	0.983977	0.0720265	11.3822	0.970928	2.192	FALSE	0.351765	0.438211
ENSG00000083635.7	288.353	-0.121147	0.0800733	-1.51296	0.130291	0.277339	354.139	-0.360776	0.244325	-1.47662	0.139777	0.754299	0.071111	11.3661	3.36979	2.19237	TRUE	0.00598626	0.0156756
ENSG00000083642.18	2213.07	0.0720157	0.0969127	0.743099	0.457422	0.63653	2349.19	-0.614939	0.272854	-2.25373	0.0242132	0.424005	0.0795268	11.4305	8.63802	2.19091	TRUE	2.39425e-06	5.46075e-05
ENSG00000083720.12	3968.29	-0.359582	0.133125	-2.70108	0.00691155	0.0332711	5729.67	-0.177818	0.297664	-0.597378	0.550255	0.958605	0.0872401	11.6858	-2.08349	2.18533	FALSE	0.0598674	0.101753
ENSG00000083750.12	802.678	-0.189982	0.0866891	-2.19154	0.0284131	0.0935552	1067.74	-0.0501782	0.260771	-0.192422	0.847411	0.98603	0.0759153	11.3768	-1.84158	2.19212	FALSE	0.0917401	0.144855
ENSG00000083799.17	2688.27	0.0375275	0.0673046	0.557578	0.577133	0.732644	3205.67	-0.219421	0.221861	-0.989001	0.322663	0.903662	0.0644976	11.3134	3.98385	2.19357	TRUE	0.00203104	0.00666084
ENSG00000083807.9	567.424	0.0928047	0.0937607	0.989804	0.32227	0.509166	578.411	0.0110956	0.214412	0.051749	0.958729	0.99604	0.0627993	11.6553	1.30111	2.18598	FALSE	0.218353	0.295922
ENSG00000083812.11	519.003	-0.231141	0.0921671	-2.50785	0.0121468	0.0504722	665.008	-0.0296513	0.339999	-0.0872101	0.930505	0.994383	0.0987024	11.2499	-2.04139	2.19503	FALSE	0.0653828	0.109447
ENSG00000083814.13	338.382	-0.00648842	0.0845233	-0.0767648	0.938811	0.966874	366.357	-0.0480112	0.236417	-0.203078	0.839074	0.985196	0.0689155	11.4362	0.602518	2.19079	FALSE	0.558588	0.635318
ENSG00000083817.8	126.04	-0.123042	0.0697438	-1.7642	0.0776987	0.192346	149.075	-0.132035	0.206746	-0.638635	0.52306	0.956383	0.0602026	11.388	0.149387	2.19187	FALSE	0.883861	0.910912
ENSG00000083828.15	86.6095	0.147215	0.124608	1.18143	0.237433	0.415271	104.438	0.425532	0.370568	1.14832	0.250835	0.861718	0.1079	11.3855	-2.57939	2.19193	TRUE	0.025008	0.0498039
ENSG00000083838.15	449.551	-0.0515013	0.0859889	-0.59893	0.54922	0.71071	530.657	0.335932	0.274829	1.22233	0.221583	0.844166	0.0799316	11.3335	-4.84706	2.19311	TRUE	0.000471145	0.00214824
ENSG00000083844.10	658.328	-0.0954888	0.0817535	-1.16801	0.242803	0.421825	648.613	-0.133539	0.259801	-0.514005	0.607248	0.967413	0.0755672	11.3373	0.50353	2.19302	FALSE	0.624231	0.694217
ENSG00000083845.8	3956.69	0.282882	0.0995507	2.84159	0.00448894	0.0241145	4424.49	0.455022	0.204533	2.22469	0.0261022	0.438545	0.06011	11.8142	-2.86376	2.18262	TRUE	0.0144521	0.0318965
ENSG00000083857.13	1381.86	0.156952	0.159474	0.984186	0.325024	0.511475	1519.76	0.099986	0.370307	0.270008	0.787154	0.979068	0.108413	11.6353	0.525454	2.18641	FALSE	0.609136	0.680606
ENSG00000083896.12	2243.97	0.108964	0.0638627	1.70622	0.0879674	0.210536	2457.16	0.0952497	0.175208	0.543638	0.586691	0.965443	0.0510925	11.4536	0.268417	2.1904	FALSE	0.793151	0.838245
ENSG00000083937.8	1211.49	0.00127282	0.106881	0.0119088	0.990498	0.995539	1355.71	-0.574328	0.37044	-1.5504	0.121046	0.724198	0.107619	11.2833	5.34849	2.19426	TRUE	0.000214846	0.0011839
ENSG00000084070.11	3725.94	-0.287181	0.0951917	-3.01687	0.00255398	0.0157911	5311.97	0.0966878	0.305961	0.316013	0.751992	0.976345	0.0889786	11.3297	-4.31417	2.1932	TRUE	0.0011466	0.00426383
ENSG00000084072.16	986.313	-0.0743938	0.0707384	-1.05167	0.292949	0.477837	1058.37	-0.0240088	0.17715	-0.135528	0.892194	0.992234	0.0517621	11.5453	-0.973396	2.18837	FALSE	0.35031	0.43677
ENSG00000084073.8	1228.47	0.251122	0.0766196	3.27751	0.00104726	0.00804489	1214.66	-0.350798	0.27252	-1.28724	0.198011	0.819866	0.0791466	11.2689	7.60513	2.19459	TRUE	9.13942e-06	0.00012614
ENSG00000084090.13	4892.38	0.189244	0.0679125	2.78659	0.00532653	0.0274604	5441.86	-0.112912	0.243381	-0.463931	0.642697	0.971349	0.0706775	11.2649	4.27514	2.19469	TRUE	0.00124131	0.00453838
ENSG00000084092.6	437.056	-0.0156927	0.0636854	-0.24641	0.805365	0.887536	530.636	0.259618	0.227991	1.13872	0.254821	0.865002	0.0662093	11.2654	-4.15818	2.19467	TRUE	0.00151569	0.00532071
ENSG00000084093.15	365.909	0.653206	0.14819	4.40789	1.04381e-05	0.000224367	323.853	0.222292	0.502271	0.442573	0.658075	0.971826	0.145961	11.2963	2.95226	2.19396	TRUE	0.0128176	0.0289651
ENSG00000084110.10	2.85906	0.913702	0.376226	2.4286	0.0151573	0.0594558	1.99382	0.613285	1.08415	0.565681	0.571611	0.962261	0.315854	11.4108	0.951128	2.19136	FALSE	0.361251	0.447705
ENSG00000084112.14	1452.41	0.0155447	0.0882336	0.176176	0.860155	0.921429	1706.07	0.0609769	0.269591	0.226183	0.821059	0.983198	0.0784629	11.3651	-0.579027	2.19239	FALSE	0.573868	0.649459
ENSG00000084207.15	2862.02	0.398522	0.118461	3.36417	0.00076773	0.00633836	2677.45	0.493502	0.189716	2.60127	0.00928785	0.278503	0.0563848	12.3529	-1.68449	2.17193	FALSE	0.117165	0.177425
ENSG00000084234.16	14219.2	-0.161362	0.0814481	-1.98116	0.0475733	0.135967	17225.6	-0.362434	0.196848	-1.84118	0.0655948	0.604488	0.0575687	11.5859	3.49273	2.18748	TRUE	0.00466964	0.0128736
ENSG00000084444.13	2698.36	-0.411178	0.110536	-3.71988	0.000199321	0.00230466	3610.55	-0.371504	0.303782	-1.22293	0.221356	0.844166	0.0885828	11.452	-0.447883	2.19043	FALSE	0.662592	0.72742
ENSG00000084453.16	3414.13	-0.211954	0.233056	-0.909459	0.363108	0.548964	3455.77	0.609124	0.547142	1.11328	0.265587	0.870479	0.160135	11.6214	-5.1274	2.18671	TRUE	0.00027693	0.0014295
ENSG00000084463.7	2006.27	-0.130261	0.0538579	-2.41861	0.0155801	0.0606964	2442.61	-0.190137	0.166997	-1.13856	0.254886	0.865002	0.0485922	11.3544	1.23221	2.19263	FALSE	0.242778	0.32301
ENSG00000084623.11	2321.78	0.0972397	0.0561866	1.73066	0.0835129	0.202601	2724.94	0.222123	0.194793	1.1403	0.254161	0.864366	0.0565906	11.2831	-2.20678	2.19427	TRUE	0.0489106	0.0861116
ENSG00000084628.9	412.552	-0.634474	0.175296	-3.61944	0.000295244	0.00311338	389.308	-0.12805	0.229977	-0.556798	0.577666	0.964127	0.0692921	13.0395	-7.30853	2.1597	TRUE	5.82696e-06	9.53635e-05
ENSG00000084636.17	4244.95	-0.0162019	0.15216	-0.106479	0.915202	0.954218	4256.27	0.539995	0.274342	1.96833	0.04903	0.551096	0.081048	12.062	-6.86257	2.17757	TRUE	1.69519e-05	0.000190948
ENSG00000084652.15	1400.98	0.14685	0.0768407	1.9111	0.055992	0.15331	1450.36	0.254658	0.205059	1.24188	0.214282	0.837014	0.0598316	11.4796	-1.80186	2.18982	FALSE	0.0978635	0.152747
ENSG00000084674.14	16.7205	0.324875	0.275463	1.17938	0.238247	0.416315	17.9155	-0.213813	0.494938	-0.431999	0.665742	0.973379	0.146241	12.0695	3.68356	2.17742	TRUE	0.00309955	0.00930529
ENSG00000084676.15	3685.01	0.0969724	0.0740715	1.30917	0.190476	0.358283	4435.52	-0.0920085	0.216427	-0.425124	0.670746	0.973559	0.0630376	11.3995	2.9979	2.19161	TRUE	0.0116937	0.0269131
ENSG00000084693.15	656.247	-0.137828	0.0547208	-2.51875	0.0117773	0.0493944	757.992	-0.111631	0.199419	-0.559779	0.57563	0.96355	0.0578998	11.2561	-0.452458	2.19489	FALSE	0.659535	0.724756
ENSG00000084710.13	3174.03	-0.522853	0.0969922	-5.39067	7.01959e-08	4.22986e-06	4207.37	-0.331518	0.202554	-1.63669	0.101696	0.688675	0.0594948	11.7877	-3.21599	2.18317	TRUE	0.00756642	0.0189272
ENSG00000084731.14	8679.24	-0.372643	0.138425	-2.69202	0.00710203	0.0338668	12567.3	-0.167451	0.393902	-0.425107	0.670758	0.973559	0.114785	11.4214	-1.78763	2.19112	FALSE	0.100373	0.15602
ENSG00000084733.10	3616.03	0.134004	0.0691136	1.93889	0.0525147	0.146557	3693.55	-0.285732	0.238603	-1.19752	0.231104	0.851781	0.069322	11.2855	6.05487	2.19421	TRUE	7.40843e-05	0.000539388
ENSG00000084734.8	43.8374	-0.300958	0.168264	-1.7886	0.0736789	0.185491	44.5248	-0.0876231	0.413156	-0.212082	0.832043	0.983912	0.12078	11.5675	-1.76631	2.18788	FALSE	0.103692	0.160257
ENSG00000084754.10	3005.34	0.151743	0.0761587	1.99246	0.0463212	0.133267	3127.44	0.303994	0.241067	1.26103	0.207297	0.831473	0.0701224	11.34	-2.17122	2.19296	FALSE	0.0519514	0.0905433
ENSG00000084764.10	5854.95	-0.245476	0.0853971	-2.87452	0.00404644	0.0223131	7437.51	-0.114093	0.217342	-0.524948	0.599619	0.967123	0.063482	11.5278	-2.0696	2.18875	FALSE	0.0616698	0.104271
ENSG00000084774.13	850.19	-0.226312	0.0948334	-2.38641	0.0170137	0.0647438	962.436	-0.0528289	0.276165	-0.191294	0.848295	0.98603	0.080442	11.4022	-2.15662	2.19155	FALSE	0.0531749	0.0922905
ENSG00000085063.14	6568.98	0.47959	0.101085	4.74442	2.09102e-06	6.35307e-05	7357.72	0.363854	0.220576	1.64956	0.0990326	0.683264	0.0646954	11.7206	1.78893	2.18459	FALSE	0.0994784	0.154801
ENSG00000085117.11	757.54	-0.000906952	0.181922	-0.00498539	0.996022	0.998235	618.206	0.686844	0.50734	1.35381	0.175796	0.800868	0.147898	11.4389	-4.65017	2.19073	TRUE	0.000635626	0.00270779
ENSG00000085185.15	340.444	-0.125917	0.0853063	-1.47606	0.139929	0.290845	379.89	-0.0778439	0.226725	-0.34334	0.731343	0.975593	0.0661588	11.4836	-0.726632	2.18973	FALSE	0.482001	0.565285
ENSG00000085224.21	2768.15	-0.0106011	0.101386	-0.104562	0.916724	0.954955	3226.83	-0.697397	0.260801	-2.67406	0.00749394	0.254318	0.0761569	11.5166	9.01817	2.189	TRUE	1.46787e-06	4.02775e-05
ENSG00000085231.13	721.043	0.2077	0.092736	2.23969	0.0251112	0.085815	794.712	-0.176591	0.268853	-0.656833	0.511288	0.954532	0.0783182	11.4058	4.90679	2.19147	TRUE	0.000419622	0.00196057
ENSG00000085265.10	21.7089	0.941792	0.204959	4.59503	4.3268e-06	0.000112876	21.2046	1.01864	0.565353	1.80177	0.071581	0.623556	0.164845	11.4487	-0.46617	2.19051	FALSE	0.649838	0.716562
ENSG00000085274.15	472.761	0.104732	0.076998	1.36019	0.17377	0.336585	511	-0.123238	0.230736	-0.534106	0.593268	0.965789	0.067176	11.3797	3.39362	2.19206	TRUE	0.00572583	0.0151478
ENSG00000085276.17	275.986	0.706213	0.168663	4.18713	2.82509e-05	0.000492253	259.213	0.65186	0.364269	1.7895	0.0735345	0.627976	0.106876	11.7358	0.508561	2.18427	FALSE	0.620484	0.690694
ENSG00000085365.17	3329.58	-0.0941476	0.119188	-0.78991	0.42958	0.612237	3356.44	-1.13603	0.366401	-3.10051	0.00193187	0.136885	0.106628	11.3606	9.77116	2.19249	TRUE	7.18733e-07	2.69439e-05
ENSG00000085377.13	1162.62	-0.237406	0.102475	-2.31671	0.0205194	0.0740335	1588.52	-0.0980759	0.327656	-0.299326	0.764691	0.977663	0.0952951	11.3332	-1.46209	2.19312	FALSE	0.170885	0.241805
ENSG00000085382.11	1408.71	-0.37986	0.11017	-3.44793	0.00056489	0.00504938	1720.97	-0.617914	0.24918	-2.47978	0.0131462	0.321499	0.0730058	11.6701	3.26075	2.18566	TRUE	0.00705433	0.0178898
ENSG00000085415.15	1663.71	-0.239658	0.0786919	-3.04552	0.00232277	0.0146887	1840.58	-0.303829	0.223036	-1.36225	0.17312	0.798534	0.0649984	11.4248	0.987277	2.19104	FALSE	0.343955	0.430499
ENSG00000085433.15	4181.3	-0.335369	0.106059	-3.1621	0.00156637	0.0108938	5392.75	-0.388732	0.243524	-1.59627	0.110428	0.705377	0.0713177	11.6499	0.748232	2.1861	FALSE	0.469157	0.553223
ENSG00000085449.14	1215.67	0.0786821	0.0744749	1.05649	0.290743	0.475817	1355.11	-0.367511	0.211322	-1.73911	0.0820157	0.650164	0.0615834	11.4238	7.24535	2.19106	TRUE	1.34282e-05	0.000162938
ENSG00000085465.12	370.634	-0.0533267	0.103678	-0.51435	0.607007	0.755621	440.799	0.14174	0.364135	0.38925	0.697091	0.973559	0.10577	11.2758	-1.84425	2.19443	FALSE	0.0915615	0.144652
ENSG00000085491.15	216.17	0.32884	0.125237	2.62574	0.00864616	0.0391931	206.715	-0.903087	0.395796	-2.2817	0.022507	0.413665	0.115133	11.3411	10.7	2.19294	TRUE	2.85689e-07	1.61542e-05
ENSG00000085511.19	1078.33	0.0873334	0.0520557	1.67769	0.0934074	0.219521	1249.29	0.0932456	0.206729	0.451053	0.651951	0.971826	0.0599678	11.2155	-0.0985897	2.19584	FALSE	0.923204	0.941711
ENSG00000085514.15	183.581	0.105875	0.150837	0.701917	0.482731	0.658819	189.331	0.259486	0.35872	0.723368	0.469454	0.9455	0.104952	11.6053	-1.46363	2.18706	FALSE	0.169849	0.240604
ENSG00000085552.16	14.8124	-0.238299	0.292113	-0.815776	0.414628	0.598866	16.9346	0.0368955	0.81475	0.0452845	0.963881	0.99641	0.237512	11.4387	-1.15865	2.19073	FALSE	0.270216	0.352888
ENSG00000085563.14	923.635	0.563164	0.147736	3.81195	0.000137873	0.00172059	1043.17	-0.262323	0.357716	-0.733328	0.463358	0.943674	0.10461	11.5837	7.89111	2.18753	TRUE	5.39803e-06	9.05182e-05
ENSG00000085644.13	741.571	-0.275329	0.0973802	-2.82736	0.0046933	0.0249727	804.932	0.00455522	0.326523	0.0139507	0.988869	0.998615	0.0949017	11.3028	-2.9492	2.19381	TRUE	0.0128816	0.0290811
ENSG00000085662.13	2247.49	0.0452627	0.0626839	0.722077	0.470247	0.647854	2690.2	0.099499	0.19052	0.522251	0.601496	0.967261	0.0554543	11.369	-0.978036	2.1923	FALSE	0.34841	0.43489
ENSG00000085719.12	1242.16	0.541421	0.104275	5.19225	2.0777e-07	1.01116e-05	1174.38	-0.0623902	0.407588	-0.153072	0.878342	0.989821	0.118251	11.2225	5.10617	2.19567	TRUE	0.000319935	0.00159088
ENSG00000085721.12	1174.66	0.195234	0.0651177	2.99817	0.00271602	0.0165499	1270.84	-0.269222	0.230506	-1.16796	0.242822	0.859493	0.0669486	11.2715	6.93751	2.19453	TRUE	2.17114e-05	0.000227284
ENSG00000085733.15	4756.44	-0.159315	0.0709933	-2.24409	0.0248268	0.0851299	5135.46	0.142646	0.182675	0.780871	0.434878	0.940168	0.0533429	11.5162	-5.66075	2.18901	TRUE	0.000123212	0.000778889
ENSG00000085741.12	22.0725	0.164382	0.177633	0.925402	0.354757	0.54074	34.7196	1.64778	0.612906	2.68847	0.00717798	0.248314	0.17807	11.2859	-8.33041	2.1942	TRUE	3.74269e-06	7.13886e-05
ENSG00000085760.14	706.015	0.0619628	0.0594819	1.04171	0.297547	0.483129	850.779	-0.0460229	0.209947	-0.219212	0.826485	0.983569	0.0609796	11.2731	1.77085	2.1945	FALSE	0.103588	0.160142
ENSG00000085788.13	3820.1	-0.442326	0.0986099	-4.48561	7.27053e-06	0.000169397	5172.75	-0.64145	0.255206	-2.51346	0.0119554	0.311381	0.0745129	11.5103	2.67234	2.18914	TRUE	0.020965	0.0431381
ENSG00000085831.15	187.586	-0.363892	0.126059	-2.88669	0.00389323	0.0216892	252.281	-0.102399	0.283515	-0.361175	0.717968	0.973994	0.083079	11.6778	-3.14753	2.1855	TRUE	0.00867329	0.0211226
ENSG00000085832.16	6468.17	-0.254837	0.0814789	-3.12764	0.00176215	0.0118913	7217.42	-0.530255	0.230799	-2.29748	0.0215916	0.405584	0.0672616	11.4253	4.09473	2.19103	TRUE	0.00164237	0.00565736
ENSG00000085840.12	15.0331	0.457989	0.188719	2.42682	0.0152316	0.0596824	18.2363	0.0917391	0.493306	0.185968	0.85247	0.987086	0.143999	11.5001	2.54341	2.18936	TRUE	0.026508	0.0521836
ENSG00000085871.8	317.607	0.47015	0.107681	4.36615	1.26454e-05	0.0002621	337.418	0.321704	0.29422	1.09342	0.274211	0.874709	0.0858045	11.4573	1.73004	2.19031	FALSE	0.110436	0.168839
ENSG00000085872.14	1721.36	0.0913473	0.0568857	1.6058	0.108317	0.243294	1830.52	0.0619068	0.239358	0.258637	0.795915	0.980341	0.0693962	11.1919	0.424237	2.19639	FALSE	0.679433	0.741957
ENSG00000085978.21	1388.11	-0.296478	0.0689513	-4.29981	1.70941e-05	0.000333854	1758.91	-0.288528	0.206157	-1.39956	0.161647	0.786391	0.0600222	11.3814	-0.132455	2.19202	FALSE	0.896937	0.921082
ENSG00000085982.13	1136.19	0.0724619	0.0987174	0.734034	0.462928	0.641215	1156.46	0.278767	0.268031	1.04006	0.298313	0.889503	0.078177	11.4632	-2.63895	2.19018	TRUE	0.0223437	0.0454577
ENSG00000085998.13	2693.35	-0.202948	0.0678226	-2.99233	0.00276852	0.016779	3192.58	0.0546528	0.14044	0.389153	0.697163	0.973559	0.0412625	11.8013	-6.24297	2.18289	TRUE	4.63118e-05	0.000383636
ENSG00000085999.11	85.436	0.0506874	0.157007	0.322835	0.74682	0.850818	83.4036	-0.067104	0.349019	-0.192265	0.847535	0.98603	0.102309	11.694	1.15132	2.18515	FALSE	0.272595	0.355346
ENSG00000086015.20	1700.12	-0.181612	0.0910715	-1.99417	0.046133	0.132892	1993.07	-0.0067093	0.362084	-0.0185297	0.985216	0.99858	0.105032	11.215	-1.66524	2.19585	FALSE	0.123525	0.185198
ENSG00000086061.15	6568.62	0.161562	0.117906	1.37026	0.170606	0.332261	8701.88	0.360295	0.309922	1.16254	0.245017	0.860682	0.0904573	11.4945	-2.19699	2.18949	TRUE	0.0493407	0.0867787
ENSG00000086062.12	278.954	1.05315	0.208582	5.04911	4.43882e-07	1.84479e-05	269.578	0.883594	0.383431	2.30444	0.0211978	0.401559	0.113179	12.0208	1.49816	2.17839	FALSE	0.159883	0.229018
ENSG00000086065.13	2526.51	-0.0391034	0.0740507	-0.528063	0.597456	0.748785	2861.36	-0.305817	0.221266	-1.38212	0.166934	0.791633	0.064422	11.3819	4.1401	2.19201	TRUE	0.00153018	0.00535873
ENSG00000086102.18	1297.32	-0.0532185	0.0639638	-0.83201	0.405403	0.589659	1591.61	0.0363264	0.188512	0.192701	0.847193	0.98603	0.0548986	11.3926	-1.6311	2.19177	FALSE	0.130182	0.193266
ENSG00000086159.12	77.8872	0.444444	0.177256	2.50736	0.0121638	0.0505073	70.2034	1.07662	0.535123	2.0119	0.04423	0.538079	0.155775	11.374	-4.05824	2.19219	TRUE	0.00176588	0.00598788
ENSG00000086189.9	1179.96	0.0656499	0.0752634	0.872269	0.383062	0.568527	1242.46	-0.264131	0.27286	-0.968007	0.333041	0.909592	0.0792277	11.2588	4.16244	2.19483	TRUE	0.00150654	0.00529496
ENSG00000086200.16	580.121	-0.00545321	0.0820208	-0.0664857	0.946991	0.97085	721.447	-0.418723	0.247984	-1.68851	0.0913131	0.669523	0.0721866	11.3729	5.72502	2.19221	TRUE	0.00011718	0.000749633
ENSG00000086205.16	820.254	-0.682365	0.268404	-2.5423	0.0110125	0.0469453	873.645	1.55375	0.635	2.44686	0.0144107	0.338694	0.185811	11.6118	-12.0344	2.18692	TRUE	6.56071e-08	7.37713e-06
ENSG00000086232.12	3439.78	-0.105259	0.0452516	-2.32608	0.0200144	0.0727206	4037.8	-0.0288033	0.192689	-0.149481	0.881174	0.989825	0.0558599	11.1873	-1.3687	2.1965	FALSE	0.197948	0.272766
ENSG00000086288.11	8.94216	0.539742	0.313607	1.72108	0.0852366	0.20556	6.25164	0.469972	0.817676	0.574766	0.565449	0.960648	0.238699	11.5027	0.292291	2.18931	FALSE	0.775269	0.823378
ENSG00000086289.11	3125.51	-0.410725	0.140771	-2.91768	0.00352648	0.0201862	4265.4	-0.105014	0.412594	-0.254522	0.799093	0.980552	0.120167	11.397	-2.54404	2.19167	TRUE	0.0266377	0.05241
ENSG00000086300.15	3917.82	-0.284919	0.160611	-1.77397	0.0760684	0.189623	4441.58	-0.796669	0.415297	-1.91831	0.0550717	0.575613	0.121257	11.5112	4.22036	2.18912	TRUE	0.00130014	0.00470954
ENSG00000086475.14	1222.6	0.174894	0.0554154	3.15605	0.0015992	0.0110629	1237.22	-0.32223	0.170087	-1.8945	0.0581592	0.583144	0.0494993	11.3618	10.043	2.19246	TRUE	5.41757e-07	2.3015e-05
ENSG00000086504.15	1891.53	-0.0428155	0.102204	-0.418922	0.675273	0.804792	2332.04	0.121669	0.242807	0.501092	0.616306	0.969331	0.0710413	11.6066	-2.31533	2.18703	TRUE	0.0397716	0.0727996
ENSG00000086506.2	55.4315	-0.361981	0.204263	-1.77213	0.0763727	0.190117	74.8794	0.385626	0.35006	1.1016	0.270636	0.87428	0.103667	12.1778	-7.21164	2.17529	TRUE	9.85401e-06	0.000132759
ENSG00000086544.2	506.176	0.768675	0.165569	4.64263	3.43996e-06	9.42841e-05	598.329	1.09298	0.333841	3.27397	0.0010605	0.103177	0.0981782	11.8458	-3.30328	2.18196	TRUE	0.00640513	0.0165581
ENSG00000086570.12	613.235	-4.83663	0.615869	-7.85334	4.05097e-15	3.13265e-12	97.7727	-1.08441	0.773551	-1.40186	0.160957	0.784901	0.23394	13.232	-16.0392	2.15652	TRUE	4.69812e-10	5.47333e-07
ENSG00000086589.11	1318.97	0.218597	0.0631619	3.46089	0.000538386	0.00486946	1395.63	0.170521	0.191602	0.889975	0.37348	0.921604	0.0557711	11.3704	0.862022	2.19227	FALSE	0.406489	0.492549
ENSG00000086598.10	2261.14	-0.0236347	0.0525987	-0.449339	0.653187	0.789743	2485.02	-0.164186	0.1849	-0.887974	0.374555	0.922105	0.0537072	11.2754	2.617	2.19445	TRUE	0.0235295	0.0474031
ENSG00000086619.13	752.186	0.243692	0.0901816	2.70224	0.0068875	0.0332046	741.643	-0.353631	0.371991	-0.950646	0.341784	0.911075	0.107869	11.1997	5.53749	2.19621	TRUE	0.000164908	0.000969166
ENSG00000086666.18	1223.12	0.351111	0.0881831	3.98162	6.84484e-05	0.000997369	1052.47	-0.358728	0.285118	-1.25817	0.208329	0.831877	0.0829099	11.3258	8.56157	2.19329	TRUE	2.78888e-06	6.00319e-05
ENSG00000086696.10	32.6221	-0.228122	0.121695	-1.87454	0.0608559	0.162698	37.854	-0.575436	0.339674	-1.69408	0.0902495	0.666637	0.0990189	11.4381	3.50756	2.19074	TRUE	0.00463179	0.012798
ENSG00000086712.12	798.406	0.114914	0.0557901	2.05976	0.0394214	0.118339	881.648	0.00992897	0.186762	0.0531637	0.957601	0.99604	0.0542824	11.3038	1.93406	2.19379	FALSE	0.0785281	0.127461
ENSG00000086717.18	190.662	-1.10205	0.19318	-5.70479	1.16487e-08	9.701e-07	335.62	-0.542897	0.476673	-1.13893	0.254733	0.865002	0.139331	11.5619	-4.01314	2.18801	TRUE	0.00184977	0.00620493
ENSG00000086730.16	230.375	0.770666	0.189894	4.05841	4.9409e-05	0.000767092	258.835	1.34638	0.479217	2.80954	0.00496126	0.205117	0.139999	11.5369	-4.11227	2.18855	TRUE	0.00156151	0.00544296
ENSG00000086758.15	6467.87	-0.147852	0.0771781	-1.91573	0.0553997	0.152375	7485.07	-0.00596088	0.255571	-0.0233238	0.981392	0.998082	0.0742927	11.3105	-1.9099	2.19364	FALSE	0.0818239	0.131799
ENSG00000086827.8	316.447	-0.0836455	0.0745807	-1.12154	0.262056	0.444595	411.179	0.172416	0.222348	0.775434	0.438083	0.941402	0.0647393	11.3836	-3.95527	2.19197	TRUE	0.00210971	0.00685732
ENSG00000086848.14	705.603	-0.0353998	0.057239	-0.618456	0.536275	0.701109	818.409	-0.149401	0.196957	-0.758549	0.448122	0.942473	0.0572247	11.2874	1.99217	2.19417	FALSE	0.0711002	0.117359
ENSG00000086967.9	31.0228	-0.0531118	0.248881	-0.213403	0.831013	0.903719	51.1062	0.180594	0.629521	0.286876	0.774207	0.97819	0.183899	11.5344	-1.27084	2.18861	FALSE	0.228819	0.307389
ENSG00000086991.12	29.1729	0.0431363	0.140585	0.306835	0.758969	0.858546	27.9204	-0.274251	0.369558	-0.742105	0.458023	0.943209	0.107863	11.4944	2.9425	2.18949	TRUE	0.0128293	0.0289858
ENSG00000087008.15	332.789	-0.0469651	0.0674774	-0.696013	0.486421	0.661463	361.257	-0.0949458	0.179366	-0.529341	0.596569	0.966404	0.0523391	11.4834	0.916726	2.18973	FALSE	0.378137	0.464337
ENSG00000087053.18	1701.57	0.110266	0.0836208	1.31864	0.187288	0.353844	1888.24	-0.0538425	0.219906	-0.244843	0.806578	0.981359	0.0641836	11.494	2.55686	2.1895	TRUE	0.0258794	0.0511497
ENSG00000087074.7	1135.7	0.157555	0.107422	1.46669	0.142461	0.29443	3353.09	2.79252	0.476861	5.85605	4.7402e-09	2.41628e-05	0.138194	11.1723	-19.0671	2.19685	TRUE	7.10615e-10	7.37183e-07
ENSG00000087076.8	475.669	0.341206	0.116496	2.9289	0.00340161	0.0196516	477.368	0.328493	0.308518	1.06474	0.286992	0.884353	0.0900331	11.4871	0.141209	2.18965	FALSE	0.890151	0.915663
ENSG00000087077.12	625.731	0.422181	0.132647	3.18273	0.00145892	0.0103196	591.971	0.675815	0.340744	1.98335	0.0473282	0.5474	0.0995044	11.518	-2.54898	2.18897	TRUE	0.0262149	0.051692
ENSG00000087085.13	886.84	-0.14565	0.130479	-1.11627	0.264307	0.447315	1139.61	0.198698	0.262086	0.758139	0.448368	0.942473	0.0770867	11.8524	-4.46702	2.18183	TRUE	0.000793122	0.00320601
ENSG00000087086.14	26731.2	0.353562	0.132289	2.67265	0.00752558	0.0353468	28245.2	0.68778	0.290613	2.36665	0.0179497	0.370406	0.0852195	11.7108	-3.92185	2.1848	TRUE	0.00212198	0.00689022
ENSG00000087087.18	2183.94	0.143639	0.0877292	1.6373	0.101567	0.232392	2262.97	0.438166	0.227504	1.92597	0.0541082	0.571955	0.0664218	11.5082	-4.43419	2.18918	TRUE	0.000901069	0.00354075
ENSG00000087088.19	487.807	0.0776406	0.105375	0.736801	0.461243	0.640037	515.771	0.284344	0.196697	1.44559	0.148292	0.765438	0.0580217	11.9895	-3.56252	2.17902	TRUE	0.00391078	0.0111952
ENSG00000087095.12	4765.28	-0.268366	0.118187	-2.27069	0.0231655	0.0808851	5571.74	-0.570799	0.344699	-1.65593	0.0977354	0.681082	0.100402	11.401	3.01223	2.19158	TRUE	0.0113919	0.0263296
ENSG00000087111.20	1072.94	-0.275089	0.0668028	-4.11792	3.82302e-05	0.000629298	1278.2	-0.221289	0.19645	-1.12644	0.25998	0.867491	0.0572125	11.3943	-0.940354	2.19173	FALSE	0.366544	0.453143
ENSG00000087116.14	272.973	1.11619	0.163161	6.841	7.86449e-12	2.12683e-09	260.537	0.510541	0.57061	0.894728	0.370932	0.920275	0.165754	11.2782	3.65389	2.19438	TRUE	0.00364538	0.0105873
ENSG00000087152.15	5682.47	-0.362044	0.104927	-3.45042	0.000559708	0.00501411	7500.47	-0.183356	0.37518	-0.488716	0.625043	0.970729	0.108955	11.2661	-1.64001	2.19466	FALSE	0.128601	0.191356
ENSG00000087157.18	1025.93	0.075981	0.0665433	1.14183	0.253526	0.434786	1185.16	0.233072	0.221051	1.05438	0.291707	0.886531	0.0642551	11.3085	-2.44481	2.19368	TRUE	0.0319985	0.060854
ENSG00000087191.12	4117.67	0.0683872	0.0807619	0.846776	0.39712	0.581701	4589.98	0.245202	0.23013	1.06549	0.286653	0.884217	0.0670592	11.4202	-2.63669	2.19114	TRUE	0.0224972	0.0457374
ENSG00000087206.16	492.814	0.309839	0.0730853	4.23942	2.241e-05	0.000411681	536.84	0.698365	0.204763	3.4106	0.000648204	0.0782176	0.0596865	11.4348	-6.50944	2.19082	TRUE	3.64112e-05	0.000325354
ENSG00000087237.10	12.3021	-0.136676	0.272479	-0.501601	0.615948	0.762575	13.5267	-1.58197	0.620051	-2.55136	0.0107305	0.298975	0.181633	11.6619	7.95724	2.18584	TRUE	4.7628e-06	8.28825e-05
ENSG00000087245.12	117.806	0.474272	0.24236	1.9569	0.0503598	0.141945	111.318	0.139943	0.514609	0.271941	0.785667	0.97896	0.151068	11.7616	2.2131	2.18372	TRUE	0.0474482	0.0839702
ENSG00000087250.8	15648.7	0.613167	0.160913	3.81055	0.000138657	0.00172745	13481.9	0.515102	0.367893	1.40014	0.161471	0.786124	0.107753	11.6556	0.910098	2.18597	FALSE	0.381206	0.467354
ENSG00000087253.12	409.796	0.554914	0.181798	3.05236	0.0022705	0.0144425	379.498	0.404962	0.526752	0.768791	0.442018	0.941717	0.153447	11.4063	0.977218	2.19146	FALSE	0.348732	0.435129
ENSG00000087258.13	12908.3	-0.154202	0.0646902	-2.3837	0.0171396	0.0650779	14654.2	-0.109096	0.207841	-0.524901	0.599652	0.967123	0.0604441	11.33	-0.746242	2.19319	FALSE	0.470722	0.554585
ENSG00000087263.16	909.097	-0.138078	0.0576842	-2.39369	0.0166798	0.0639148	1116.61	0.042485	0.153012	0.277658	0.781275	0.978692	0.044651	11.4855	-4.04388	2.18969	TRUE	0.00177571	0.00601259
ENSG00000087266.15	950.518	0.155065	0.143156	1.08319	0.278723	0.46298	982.725	0.37652	0.35741	1.05347	0.292127	0.886531	0.104441	11.5487	-2.12038	2.18829	FALSE	0.0563712	0.0968379
ENSG00000087269.15	495.996	0.0143511	0.0816872	0.175683	0.860543	0.921667	532.671	0.09485	0.174011	0.545079	0.585699	0.965443	0.0510772	11.7566	-1.57602	2.18383	FALSE	0.141533	0.20719
ENSG00000087274.16	10898.1	-0.0792116	0.0461548	-1.71621	0.0861229	0.207046	12716.5	0.0216278	0.183378	0.117941	0.906115	0.992831	0.0531941	11.2153	-1.89569	2.19584	FALSE	0.0840517	0.134827
ENSG00000087299.11	514.781	-0.292926	0.0691765	-4.23447	2.29088e-05	0.000418107	628.434	-0.377464	0.21216	-1.77915	0.0752152	0.631564	0.061744	11.3623	1.36917	2.19245	FALSE	0.197403	0.272178
ENSG00000087301.8	757.415	-0.0155236	0.0956842	-0.162238	0.871119	0.927915	881.665	-0.420395	0.223399	-1.88181	0.059862	0.58913	0.0653936	11.6283	6.1913	2.18656	TRUE	5.335e-05	0.000424674
ENSG00000087302.8	1758.47	0.155801	0.0636538	2.44764	0.0143796	0.0572137	1968.47	0.108487	0.198855	0.545556	0.585371	0.965443	0.0578552	11.3491	0.817813	2.19275	FALSE	0.430299	0.515977
ENSG00000087303.17	84.1537	0.389213	0.183609	2.11979	0.0340238	0.106522	86.7408	0.541531	0.322537	1.67897	0.0931571	0.672285	0.0954012	12.1199	-1.59661	2.17643	FALSE	0.136083	0.20049
ENSG00000087338.4	675.293	0.0759432	0.0895439	0.848111	0.396376	0.5809	669.094	-0.51269	0.276421	-1.85474	0.0636334	0.598441	0.0804376	11.3576	7.31789	2.19256	TRUE	1.26147e-05	0.000156692
ENSG00000087365.15	5397.57	0.164817	0.0739094	2.22999	0.0257483	0.0872241	6010.44	0.385866	0.168898	2.28461	0.0223357	0.412209	0.0494696	11.6562	-4.46838	2.18596	TRUE	0.000824067	0.00330068
ENSG00000087448.9	2317.6	-0.297358	0.091995	-3.23233	0.00122786	0.009078	2822.5	-0.402384	0.236839	-1.69898	0.0893232	0.664045	0.0691584	11.5157	1.51863	2.18902	FALSE	0.155823	0.22421
ENSG00000087460.23	56912	0.167102	0.0921185	1.81398	0.0696801	0.178707	64591.2	0.12889	0.4093	0.314904	0.752835	0.976345	0.118614	11.172	0.322149	2.19686	FALSE	0.753288	0.80463
ENSG00000087470.17	5215.45	-0.292343	0.0825974	-3.53938	0.000401069	0.00391064	6512.93	-0.455282	0.240009	-1.89694	0.0578358	0.582484	0.0699129	11.404	2.33059	2.19151	TRUE	0.0390609	0.0717232
ENSG00000087494.15	126.939	-0.389747	0.17073	-2.28282	0.0224407	0.0790255	187.769	-0.701786	0.434473	-1.61526	0.106255	0.697649	0.126903	11.5279	2.45889	2.18875	TRUE	0.0308364	0.0589963
ENSG00000087495.16	3149	0.0667789	0.0716669	0.931796	0.351442	0.53743	3365.04	0.189844	0.176392	1.07626	0.28181	0.880059	0.0515624	11.5647	-2.38672	2.18794	TRUE	0.0350539	0.0656321
ENSG00000087502.17	1222.22	0.0740575	0.0788897	0.938748	0.34786	0.533737	1322	-0.361402	0.243498	-1.48421	0.137754	0.751715	0.0708571	11.3577	6.14559	2.19256	TRUE	6.31859e-05	0.000478792
ENSG00000087510.6	37.4727	0.977446	0.227818	4.29046	1.78301e-05	0.000344745	26.0527	-0.337562	0.526107	-0.641622	0.521119	0.956095	0.154049	11.6424	8.53629	2.18626	TRUE	2.37427e-06	5.44234e-05
ENSG00000087586.17	50.9892	-0.0125335	0.0910023	-0.137727	0.890456	0.939822	72.426	0.385533	0.257107	1.4995	0.133743	0.744987	0.0749322	11.4275	-5.31235	2.19098	TRUE	0.000217747	0.00119722
ENSG00000087589.16	56.1593	0.402727	0.1602	2.5139	0.0119405	0.0498478	66.0991	0.511645	0.389977	1.31199	0.189525	0.815878	0.114029	11.5775	-0.955173	2.18767	FALSE	0.35901	0.445458
ENSG00000087842.10	398.302	0.283259	0.152909	1.85247	0.063958	0.168454	417.996	0.71944	0.425829	1.6895	0.0911229	0.669145	0.12414	11.4401	-3.51363	2.1907	TRUE	0.00458034	0.0126894
ENSG00000087884.14	180.728	0.366082	0.141217	2.59235	0.00953238	0.0421113	177.739	0.748421	0.312471	2.39517	0.0166125	0.358404	0.0916088	11.7005	-4.17361	2.18501	TRUE	0.00136195	0.00488828
ENSG00000087903.12	369.059	0.694214	0.13863	5.00768	5.50892e-07	2.17471e-05	362.075	0.210086	0.383442	0.547894	0.583764	0.965443	0.111797	11.4462	4.3304	2.19056	TRUE	0.0010895	0.0041008
ENSG00000087995.15	306.45	-0.210226	0.0729866	-2.88033	0.00397255	0.0220442	381.041	-0.328998	0.19781	-1.6632	0.0962724	0.678463	0.0576977	11.4649	2.05852	2.19015	FALSE	0.0630079	0.106143
ENSG00000088002.11	30.3034	0.0592635	0.246272	0.240643	0.809832	0.890163	28.0751	-0.0697171	0.697259	-0.0999874	0.920354	0.993347	0.203204	11.4257	0.634736	2.19102	FALSE	0.538103	0.616556
ENSG00000088035.15	275.07	0.0920292	0.0989821	0.929756	0.352497	0.538527	253.287	-0.518273	0.36856	-1.40621	0.159662	0.783258	0.106983	11.2453	5.70467	2.19514	TRUE	0.000126168	0.000792158
ENSG00000088038.17	1174	0.0625233	0.0809451	0.772415	0.439869	0.620882	1241.68	0.226198	0.239213	0.945594	0.344356	0.911091	0.0696604	11.3905	-2.34961	2.19182	TRUE	0.037781	0.0697834
ENSG00000088053.11	60.3264	-0.237025	0.163165	-1.45267	0.146314	0.299262	68.4027	-0.301748	0.342542	-0.880906	0.378369	0.923433	0.100595	11.7793	0.643401	2.18335	FALSE	0.53229	0.611201
ENSG00000088179.8	1806.95	-0.164089	0.121497	-1.35056	0.176837	0.340468	2173.96	-0.551401	0.274248	-2.01059	0.0443687	0.538485	0.080355	11.6728	4.82001	2.18561	TRUE	0.000453035	0.0020819
ENSG00000088205.12	1296.71	0.0154358	0.0773033	0.199679	0.841732	0.909922	1499.04	-0.158942	0.227519	-0.698585	0.484811	0.948871	0.0662598	11.3937	2.63172	2.19174	TRUE	0.0227392	0.0461427
ENSG00000088247.16	3431.58	0.0334141	0.0521535	0.640687	0.521726	0.689823	3640.55	0.0174232	0.193336	0.0901186	0.928193	0.994383	0.0561229	11.2475	0.284926	2.19509	FALSE	0.780879	0.828105
ENSG00000088256.8	2853.69	-0.0814564	0.0716958	-1.13614	0.255898	0.437438	3270.39	-0.0618452	0.268188	-0.230604	0.817623	0.982799	0.0778437	11.243	-0.251931	2.19519	FALSE	0.80564	0.848316
ENSG00000088280.18	749.525	0.291776	0.122469	2.38246	0.0171974	0.065215	813.19	0.378795	0.253817	1.4924	0.135596	0.748609	0.0745712	11.7999	-1.16692	2.18292	FALSE	0.266285	0.348704
ENSG00000088298.12	262.903	-0.0522118	0.100637	-0.518814	0.60389	0.753433	291.748	0.246185	0.191723	1.28407	0.199118	0.821369	0.0565065	11.9493	-5.28076	2.17984	TRUE	0.000197133	0.00110954
ENSG00000088305.18	80.6038	-0.0520428	0.129038	-0.403314	0.686717	0.812765	76.3267	0.153487	0.395083	0.388494	0.69765	0.973559	0.114983	11.3636	-1.78749	2.19242	FALSE	0.100531	0.156235
ENSG00000088320.3	17.3908	-0.0411973	0.27967	-0.147307	0.88289	0.935026	15.7421	-0.381058	0.721582	-0.528087	0.597439	0.966404	0.210696	11.5134	1.61304	2.18907	FALSE	0.133789	0.197681
ENSG00000088325.15	102.891	-0.195182	0.130058	-1.50073	0.133425	0.281964	128.92	-0.203082	0.235702	-0.861605	0.388905	0.926276	0.0696166	12.0509	0.113483	2.17779	FALSE	0.911516	0.932599
ENSG00000088340.15	186.655	0.231117	0.164004	1.40921	0.158772	0.316462	206.345	0.34457	0.387619	0.888938	0.374036	0.921862	0.113426	11.613	-1.00023	2.18689	FALSE	0.337587	0.423964
ENSG00000088356.5	546.471	0.00449281	0.0824893	0.0544654	0.956564	0.976369	652.061	0.184277	0.177462	1.0384	0.299084	0.889728	0.0520735	11.7416	-3.45251	2.18414	TRUE	0.00492968	0.0134237
ENSG00000088367.21	11629.5	-0.230607	0.081351	-2.83472	0.00458662	0.0245176	14415.1	-0.143696	0.281096	-0.511198	0.609212	0.967503	0.0816665	11.285	-1.06422	2.19422	FALSE	0.309469	0.394616
ENSG00000088386.16	10.7435	0.0744315	0.204667	0.363672	0.716103	0.831842	9.20306	-0.0898088	0.589149	-0.152438	0.878841	0.989821	0.171644	11.4117	0.956864	2.19134	FALSE	0.358468	0.4449
ENSG00000088387.18	4300.45	0.0446758	0.113343	0.394163	0.693461	0.817084	5053	-0.146996	0.20997	-0.70008	0.483877	0.948553	0.0619568	12.0049	3.09363	2.17871	TRUE	0.00929535	0.0223232
ENSG00000088448.14	2760.85	0.243213	0.075914	3.20379	0.0013563	0.009787	2652.75	0.0384739	0.237436	0.162039	0.871275	0.989278	0.0690787	11.3483	2.96385	2.19277	TRUE	0.012495	0.0284067
ENSG00000088451.10	187.926	0.246993	0.101141	2.44206	0.0146038	0.057893	194.289	0.0438996	0.344882	0.127288	0.898712	0.992387	0.100215	11.2927	2.02656	2.19404	FALSE	0.0669873	0.111584
ENSG00000088538.12	4965.44	-0.43454	0.0923642	-4.70464	2.54318e-06	7.46834e-05	6402.08	-0.409625	0.298202	-1.37365	0.169551	0.79596	0.0867165	11.3268	-0.287316	2.19326	FALSE	0.779059	0.826475
ENSG00000088543.14	964.037	-0.277189	0.0858853	-3.22743	0.00124908	0.00918392	1198.49	-0.324327	0.246511	-1.31567	0.188284	0.814494	0.0718229	11.4141	0.656315	2.19128	FALSE	0.524632	0.604415
ENSG00000088682.13	1366.89	0.046346	0.05454	0.849761	0.395458	0.580068	1493.73	-0.00593377	0.193622	-0.0306462	0.975552	0.996823	0.0562339	11.27	0.929684	2.19457	FALSE	0.37202	0.458261
ENSG00000088726.15	8.09955	-0.0942432	0.208007	-0.453077	0.650493	0.787982	7.40023	-0.0892307	0.576221	-0.154855	0.876935	0.989821	0.168	11.4448	-0.0298359	2.19059	FALSE	0.976712	0.982718
ENSG00000088727.12	215.877	-0.185597	0.100331	-1.84985	0.0643348	0.169231	316.477	-0.0320481	0.274273	-0.116847	0.906981	0.992831	0.0799867	11.4569	-1.91968	2.19032	FALSE	0.0801375	0.129576
ENSG00000088756.12	122.222	0.137005	0.112109	1.22207	0.221683	0.396761	121.757	-0.365745	0.231866	-1.5774	0.114703	0.712601	0.0681269	11.8033	7.37961	2.18285	TRUE	9.35128e-06	0.000127969
ENSG00000088766.11	1002.74	0.10305	0.0675706	1.52506	0.127243	0.272626	1049.6	-0.0563028	0.21868	-0.257467	0.796818	0.980341	0.0635893	11.3252	2.50596	2.1933	TRUE	0.0286469	0.0555676
ENSG00000088808.16	1634.35	-0.103311	0.0882498	-1.17066	0.241734	0.42053	1942.69	0.105035	0.292569	0.359008	0.719589	0.974285	0.0850465	11.3098	-2.44978	2.19365	TRUE	0.0317125	0.0604064
ENSG00000088812.17	3451.85	-0.23786	0.076576	-3.1062	0.00189509	0.0125768	4362.71	-0.575904	0.224564	-2.56454	0.0103311	0.291488	0.0654032	11.3966	5.1686	2.19168	TRUE	0.000275879	0.00142529
ENSG00000088826.17	1481.01	0.804819	0.143371	5.61354	1.98234e-08	1.49038e-06	1314.87	0.574316	0.426745	1.34581	0.178365	0.803575	0.124256	11.3849	1.85507	2.19194	FALSE	0.0896479	0.142264
ENSG00000088827.12	55.4738	1.05658	0.303378	3.48271	0.000496365	0.00460349	37.9102	-0.464238	0.628355	-0.738815	0.46002	0.943209	0.184614	11.801	8.23778	2.1829	TRUE	3.11032e-06	6.37942e-05
ENSG00000088832.15	6189.43	0.111054	0.0981752	1.13118	0.25798	0.439793	7780.91	-0.138762	0.340123	-0.407977	0.68329	0.973559	0.0988124	11.2835	2.52819	2.19426	TRUE	0.0275919	0.0538753
ENSG00000088833.17	2707.13	0.0207239	0.0590599	0.350896	0.725667	0.837619	3273.03	0.165638	0.21039	0.787293	0.431111	0.939274	0.0611013	11.2681	-2.37171	2.19461	TRUE	0.0365389	0.0679143
ENSG00000088836.12	137.636	1.16912	0.186373	6.27301	3.54136e-10	5.22437e-08	143.048	0.490765	0.271144	1.80998	0.0702984	0.619268	0.0810672	12.6477	8.36777	2.1665	TRUE	1.64903e-06	4.28707e-05
ENSG00000088854.12	2892.96	-0.166521	0.0562022	-2.96289	0.00304769	0.0180952	3333.08	-0.173433	0.194887	-0.889916	0.373511	0.921604	0.0566179	11.283	0.122093	2.19427	FALSE	0.904973	0.927321
ENSG00000088876.11	281.492	-0.0528211	0.0828655	-0.637432	0.523843	0.691301	335.139	0.263338	0.2201	1.19645	0.231523	0.852105	0.0642264	11.4842	-4.92256	2.18972	TRUE	0.000400822	0.00189115
ENSG00000088881.20	611.208	0.176724	0.134617	1.31279	0.189254	0.356542	559.442	0.348216	0.290991	1.19665	0.231441	0.852105	0.0853737	11.7345	-2.00872	2.18429	FALSE	0.0681445	0.113236
ENSG00000088882.7	25.6064	1.0402	0.293144	3.54842	0.000387546	0.00381428	21.2972	-0.325562	0.548335	-0.593729	0.552694	0.958924	0.161733	11.9853	8.44452	2.17911	TRUE	2.17056e-06	5.15531e-05
ENSG00000088888.17	1908.07	0.202894	0.104223	1.94673	0.0515674	0.144634	1818.9	0.16179	0.29849	0.542028	0.587799	0.965443	0.086971	11.4159	0.472619	2.19124	FALSE	0.645392	0.712795
ENSG00000088899.14	8748.34	-0.17737	0.103994	-1.70557	0.0880874	0.210754	10845.4	-0.101519	0.278693	-0.364271	0.715656	0.973994	0.0813087	11.4756	-0.932868	2.18991	FALSE	0.370101	0.456403
ENSG00000088926.13	9.19509	0.439879	0.267584	1.64389	0.100199	0.230349	8.73342	0.604705	0.596604	1.01358	0.310784	0.89627	0.174869	11.6898	-0.942568	2.18524	FALSE	0.364974	0.451587
ENSG00000088930.7	1005.13	0.200028	0.0642444	3.11356	0.00184848	0.0123431	1164.95	0.034845	0.210254	0.165728	0.868371	0.989267	0.0611293	11.3179	2.7022	2.19347	TRUE	0.020119	0.0417156
ENSG00000088970.15	915.006	0.126389	0.0836235	1.51141	0.130685	0.277858	1014.96	0.334621	0.150545	2.22273	0.0262338	0.439928	0.0444781	12.0652	-4.68168	2.17751	TRUE	0.000523127	0.00233073
ENSG00000088986.10	10205.3	0.143783	0.0925595	1.55341	0.120326	0.262484	12313.4	0.424484	0.224108	1.89411	0.058211	0.583432	0.0655378	11.5838	-4.28305	2.18753	TRUE	0.00115042	0.00427654
ENSG00000088992.17	574.568	-0.40517	0.145901	-2.77703	0.00548589	0.0281132	899.797	0.145526	0.285231	0.510203	0.609909	0.967743	0.08398	11.9007	-6.55746	2.18083	TRUE	2.81011e-05	0.000271933
ENSG00000089006.16	2024.8	0.139882	0.0574705	2.43397	0.014934	0.0588515	2185.48	0.0552165	0.229891	0.240186	0.810186	0.982293	0.0666821	11.2124	1.26968	2.19591	FALSE	0.229917	0.308696
ENSG00000089009.15	9469.16	0.302548	0.0825803	3.66369	0.000248611	0.00273068	10631.2	0.394609	0.214559	1.83916	0.0658915	0.605406	0.0626397	11.5062	-1.46969	2.18923	FALSE	0.168453	0.238952
ENSG00000089012.14	3.43595	0.679611	0.359648	1.88966	0.058804	0.15881	2.99267	-0.489111	1.10803	-0.441424	0.658906	0.971881	0.322442	11.359	3.62459	2.19253	TRUE	0.00379673	0.0109281
ENSG00000089022.13	1177.73	-0.187819	0.0560063	-3.35354	0.000797847	0.00652234	1326.46	-0.27756	0.19754	-1.40508	0.159998	0.783366	0.0573765	11.2735	1.56406	2.19449	FALSE	0.145423	0.211796
ENSG00000089041.16	2073.38	0.680763	0.193985	3.50936	0.000449186	0.00425338	1556.8	0.873377	0.367654	2.37554	0.0175234	0.366557	0.108382	11.9593	-1.77718	2.17964	FALSE	0.100957	0.156783
ENSG00000089048.14	595.95	0.0713797	0.0843909	0.845822	0.397652	0.582316	663.01	-0.43154	0.250029	-1.72596	0.0843543	0.655981	0.0728068	11.3885	6.90759	2.19186	TRUE	2.14283e-05	0.000225495
ENSG00000089050.15	409.694	-0.0417887	0.0774308	-0.539691	0.58941	0.742426	459.7	-0.124204	0.217159	-0.57195	0.567356	0.961409	0.0632985	11.4339	1.30201	2.19084	FALSE	0.218531	0.296042
ENSG00000089053.12	4354.74	-0.187088	0.0836757	-2.23588	0.0253599	0.0863199	4915.91	0.0432678	0.183093	0.236317	0.813187	0.982423	0.0536967	11.7165	-4.28995	2.18467	TRUE	0.00110808	0.00415228
ENSG00000089057.14	3868.87	-0.342096	0.0759802	-4.50244	6.71793e-06	0.00015913	4879.78	-0.302196	0.20194	-1.49646	0.134533	0.746377	0.0589263	11.4836	-0.677119	2.18973	FALSE	0.511741	0.592599
ENSG00000089060.11	530.103	0.111582	0.098688	1.13066	0.2582	0.439951	591.794	0.616525	0.252557	2.44113	0.0146413	0.340492	0.0737583	11.522	-6.84591	2.18888	TRUE	2.19555e-05	0.000228871
ENSG00000089063.14	2773.89	-0.0173616	0.0694194	-0.250097	0.802512	0.885714	3052.94	-0.0992864	0.220878	-0.449508	0.653065	0.971826	0.0642446	11.3365	1.2752	2.19304	FALSE	0.227752	0.306301
ENSG00000089091.16	338.162	-0.235701	0.0666921	-3.53416	0.000409069	0.00397551	396.338	-0.146989	0.181858	-0.808263	0.418939	0.935159	0.0530383	11.4592	-1.67259	2.19027	FALSE	0.121462	0.182673
ENSG00000089094.17	1057.87	-0.157703	0.0541779	-2.91084	0.00360464	0.0204999	1256.1	-0.0761921	0.21014	-0.362577	0.716921	0.973994	0.0609717	11.226	-1.33686	2.19559	FALSE	0.207728	0.283815
ENSG00000089101.17	46.6709	-0.626031	0.183554	-3.4106	0.000648196	0.00560062	86.6339	-1.25175	0.584031	-2.14329	0.0320896	0.474001	0.169872	11.3365	3.68349	2.19304	TRUE	0.00343045	0.0100822
ENSG00000089116.3	3.11941	-1.25147	1.31441	-0.952118	0.341037	0.527129	0.759913	3.43035	2.59599	1.3214	0.186367	0.811927	0.764033	11.8822	-6.12777	2.18121	TRUE	5.33855e-05	0.000424817
ENSG00000089123.15	310.897	-0.532426	0.115746	-4.59995	4.22597e-06	0.000110869	401.436	-0.56342	0.317956	-1.77201	0.0763933	0.635406	0.0927169	11.4524	0.334291	2.19042	FALSE	0.744202	0.797175
ENSG00000089127.12	140.324	0.140701	0.14524	0.968746	0.332672	0.518946	137.995	0.3211	0.409164	0.784769	0.432589	0.939492	0.119255	11.43	-1.51272	2.19093	FALSE	0.157499	0.226152
ENSG00000089154.10	1698.25	-0.0139701	0.0912694	-0.153064	0.878347	0.932526	1814.68	0.182414	0.247587	0.736766	0.461265	0.943319	0.0722154	11.464	-2.71942	2.19016	TRUE	0.0193051	0.0403452
ENSG00000089157.15	7032.13	0.286232	0.0913253	3.1342	0.00172323	0.0116943	7388.84	0.328803	0.202614	1.62281	0.104631	0.694469	0.0593966	11.6967	-0.716725	2.18509	FALSE	0.487609	0.570467
ENSG00000089159.16	1198.73	0.641725	0.138203	4.64335	3.42803e-06	9.41159e-05	1157.31	0.977965	0.273594	3.57451	0.000350883	0.0529841	0.0805151	11.878	-4.17611	2.1813	TRUE	0.00131344	0.00474961
ENSG00000089163.4	86.872	0.474639	0.135019	3.51536	0.000439165	0.00418319	84.8164	0.332681	0.276751	1.20209	0.229327	0.849836	0.0813408	11.8181	1.74522	2.18254	FALSE	0.106866	0.164334
ENSG00000089169.14	8722.59	-0.67622	0.151595	-4.4607	8.16936e-06	0.000185159	12646	-0.509481	0.490357	-1.039	0.298805	0.889528	0.142591	11.3255	-1.16935	2.19329	FALSE	0.266286	0.348704
ENSG00000089177.18	450.908	0.0652021	0.0823225	0.792033	0.428342	0.61128	468.453	-0.169927	0.215362	-0.789029	0.430095	0.939055	0.0628646	11.4993	3.74025	2.18938	TRUE	0.00302893	0.00912652
ENSG00000089195.14	518.345	-0.00164977	0.0632291	-0.0260919	0.979184	0.989297	588.554	-0.0363351	0.213879	-0.169886	0.8651	0.988511	0.0621552	11.2975	0.558044	2.19393	FALSE	0.587703	0.661994
ENSG00000089199.9	5534.15	-0.643453	0.221399	-2.9063	0.00365729	0.0207521	7757.86	0.273966	0.422557	0.648353	0.516757	0.955434	0.124531	11.9457	-7.36699	2.17991	TRUE	8.87984e-06	0.000123959
ENSG00000089220.4	29720.2	-0.059612	0.0694554	-0.858278	0.390739	0.575782	35474.6	0.0561107	0.205932	0.272472	0.785259	0.97896	0.0599653	11.3879	-1.92983	2.19187	FALSE	0.0789082	0.127955
ENSG00000089225.19	8.53324	1.84732	0.42326	4.3645	1.27412e-05	0.000263749	4.47371	2.00474	1.06346	1.88511	0.0594146	0.588335	0.310712	11.5417	-0.506633	2.18845	FALSE	0.621951	0.692112
ENSG00000089234.15	784.821	0.102849	0.0418227	2.45916	0.0139263	0.055841	876.266	-0.00662597	0.144965	-0.0457075	0.963543	0.99641	0.0421148	11.2833	2.59943	2.19426	TRUE	0.0242735	0.0485969
ENSG00000089248.6	1702.11	-0.0353288	0.0729877	-0.484037	0.628359	0.771996	2015.77	0.134425	0.203154	0.661689	0.508171	0.953889	0.0592249	11.4406	-2.86625	2.19069	TRUE	0.0148056	0.0325161
ENSG00000089250.18	375.774	-0.514809	0.148098	-3.47614	0.000508693	0.00468838	464.17	-0.511744	0.370024	-1.383	0.166664	0.791499	0.108125	11.5479	-0.0283483	2.18831	FALSE	0.977868	0.983465
ENSG00000089280.18	6430.19	-0.23569	0.0711551	-3.31234	0.000925188	0.00729526	7657.96	0.115111	0.155152	0.74193	0.45813	0.943209	0.0455073	11.7216	-7.70869	2.18457	TRUE	6.328e-06	0.000100495
ENSG00000089289.15	1286.69	0.0845873	0.0613642	1.37845	0.168065	0.329009	1507.98	0.204517	0.20911	0.978036	0.328057	0.907262	0.0607635	11.2931	-1.97372	2.19404	FALSE	0.0733834	0.120399
ENSG00000089327.14	265.409	1.20155	0.212383	5.65747	1.53624e-08	1.21401e-06	181.92	0.878894	0.39727	2.21234	0.0269435	0.44408	0.117176	11.9853	2.7536	2.17911	TRUE	0.0175023	0.0372185
ENSG00000089335.20	2034.21	0.154396	0.0666864	2.31525	0.0205993	0.0742339	2137.27	-0.187759	0.24504	-0.766239	0.443534	0.942219	0.0711388	11.2519	4.80968	2.19499	TRUE	0.00051112	0.00229102
ENSG00000089351.14	1268.8	0.0942774	0.0693043	1.36034	0.173722	0.336549	1478.62	0.394144	0.246065	1.60179	0.109202	0.703601	0.071465	11.2699	-4.196	2.19457	TRUE	0.0014194	0.00505555
ENSG00000089356.17	65.9984	1.24977	0.200789	6.22429	4.83733e-10	6.71417e-08	49.1397	1.54859	0.394519	3.92525	8.66394e-05	0.0228706	0.116135	11.8915	-2.57301	2.18102	TRUE	0.0245595	0.0490779
ENSG00000089472.16	909.756	0.471084	0.15491	3.04102	0.00235781	0.0148381	803.973	0.390761	0.538765	0.72529	0.468274	0.945128	0.156514	11.2813	0.513203	2.19431	FALSE	0.61771	0.688249
ENSG00000089486.16	6226.85	-0.0853659	0.076718	-1.11272	0.265827	0.449216	7398.33	0.11499	0.260761	0.440979	0.659229	0.97212	0.0757748	11.2946	-2.6441	2.194	TRUE	0.0223797	0.0455166
ENSG00000089505.17	43.497	-0.18231	0.137598	-1.32495	0.185189	0.351596	44.3106	-0.105384	0.425447	-0.247702	0.804365	0.981215	0.1238	11.3565	-0.621371	2.19259	FALSE	0.546626	0.624341
ENSG00000089558.8	187.026	-0.907342	0.228991	-3.96235	7.42161e-05	0.00106799	223.402	-0.197195	0.300414	-0.656411	0.51156	0.954532	0.0905151	13.0396	-7.84562	2.1597	TRUE	2.713e-06	5.8951e-05
ENSG00000089597.16	3845.11	-0.0960402	0.0559938	-1.71519	0.0863096	0.207402	4494.33	-0.0178844	0.17706	-0.101007	0.919545	0.993264	0.0515047	11.3407	-1.51745	2.19294	FALSE	0.156524	0.225011
ENSG00000089639.10	193.332	0.019899	0.140287	0.141844	0.887203	0.937979	241.845	0.472638	0.313496	1.50764	0.131648	0.741959	0.091882	11.6866	-4.92739	2.18531	TRUE	0.00037772	0.00180438
ENSG00000089682.16	205.013	0.107296	0.171637	0.625132	0.531884	0.698011	273.938	-0.100745	0.325179	-0.309813	0.756703	0.976812	0.0958618	11.96	2.17021	2.17962	FALSE	0.0508481	0.0889385
ENSG00000089685.14	16.0982	0.299659	0.278588	1.07563	0.282091	0.466216	12.6149	-0.0176623	0.509862	-0.0346413	0.972366	0.996426	0.150527	12.0301	2.10807	2.17821	FALSE	0.0566696	0.0972588
ENSG00000089692.8	18.9763	0.341433	0.223698	1.52631	0.126932	0.272277	18.3443	0.615049	0.784964	0.783538	0.433311	0.939619	0.228011	11.2763	-1.20002	2.19442	FALSE	0.254738	0.336312
ENSG00000089693.10	9136.55	0.0917018	0.0711471	1.2889	0.197431	0.367008	10599.4	0.0474653	0.244686	0.193984	0.846188	0.98603	0.0710928	11.2877	0.622237	2.19416	FALSE	0.54615	0.623918
ENSG00000089723.9	94.5651	-0.544802	0.168154	-3.23989	0.00119574	0.00890538	153.464	0.0514599	0.376168	0.136801	0.891188	0.991954	0.110247	11.6852	-5.40843	2.18534	TRUE	0.000173271	0.00100636
ENSG00000089737.15	8380.89	-0.101171	0.0893305	-1.13255	0.257404	0.439042	10768.9	-0.050249	0.260628	-0.1928	0.847116	0.98603	0.0759137	11.4007	-0.670789	2.19158	FALSE	0.515714	0.596127
ENSG00000089775.11	724.209	0.157234	0.067493	2.32963	0.0198256	0.0722138	705.286	-0.28671	0.274649	-1.04391	0.296525	0.888931	0.0796518	11.2052	5.57356	2.19608	TRUE	0.00015584	0.00092637
ENSG00000089818.16	4255.33	-0.350544	0.104081	-3.36799	0.000757173	0.00628475	5794.34	-0.107165	0.245567	-0.436399	0.662547	0.972538	0.0718618	11.6151	-3.38676	2.18685	TRUE	0.00563966	0.0149593
ENSG00000089820.15	450.788	0.2884	0.159292	1.81051	0.0702166	0.179657	470.942	0.422976	0.312165	1.35498	0.175425	0.800188	0.0919016	11.8962	-1.46436	2.18092	FALSE	0.169017	0.239657
ENSG00000089847.12	2375.77	-0.400193	0.1474	-2.71502	0.00662718	0.0322174	2912.43	-0.0171806	0.485075	-0.0354185	0.971746	0.99641	0.14102	11.3144	-2.71601	2.19355	TRUE	0.0196276	0.0408864
ENSG00000089876.11	566.605	0.200192	0.0644829	3.10457	0.00190556	0.0126282	619.537	0.12926	0.16138	0.800967	0.423151	0.935695	0.047155	11.546	1.50422	2.18835	FALSE	0.159377	0.228456
ENSG00000089902.9	538.792	0.0813835	0.0766574	1.06165	0.288393	0.473187	592.72	-0.01674	0.198673	-0.0842592	0.93285	0.994383	0.058005	11.5088	1.69164	2.18917	FALSE	0.117586	0.1779
ENSG00000089916.17	1330.19	0.0169276	0.0958787	0.176552	0.85986	0.921271	1538.51	-0.407761	0.207111	-1.9688	0.0489759	0.551096	0.0607655	11.7355	6.98898	2.18427	TRUE	1.63918e-05	0.00018627
ENSG00000090006.17	1040.32	-0.18947	0.126626	-1.49629	0.134578	0.283571	1329.65	0.118828	0.299914	0.396207	0.691952	0.973559	0.0877568	11.6104	-3.51309	2.18695	TRUE	0.00448699	0.0124878
ENSG00000090013.9	619.295	0.0827389	0.104194	0.794089	0.427144	0.610198	749.997	0.229935	0.230526	0.997438	0.318552	0.901511	0.0675847	11.7007	-2.17795	2.18501	FALSE	0.0506314	0.0886222
ENSG00000090020.10	1275.15	-0.391512	0.099232	-3.94542	7.96592e-05	0.00112538	1682.47	-0.0446644	0.313278	-0.142571	0.886629	0.990716	0.0911308	11.3418	-3.80604	2.19292	TRUE	0.00276014	0.00847463
ENSG00000090054.13	1044.03	-0.084434	0.121516	-0.694841	0.487155	0.662077	1367.24	-0.232044	0.256871	-0.903349	0.366341	0.918945	0.075418	11.7685	1.95723	2.18358	FALSE	0.0744617	0.121863
ENSG00000090060.17	3975.53	0.388912	0.0796966	4.87991	1.06133e-06	3.71055e-05	4042.15	-0.167083	0.245516	-0.680538	0.496164	0.951111	0.0714466	11.3591	7.78197	2.19253	TRUE	6.98228e-06	0.000107181
ENSG00000090061.17	714.936	0.256114	0.0605114	4.2325	2.31112e-05	0.000420049	746.898	0.361392	0.221335	1.63279	0.102514	0.689129	0.0642601	11.2542	-1.63831	2.19493	FALSE	0.128986	0.191828
ENSG00000090097.20	3829.28	-0.251666	0.140433	-1.79207	0.0731212	0.184588	3661.41	0.345851	0.286262	1.20816	0.226984	0.84856	0.0841526	11.8273	-7.1004	2.18235	TRUE	1.34902e-05	0.000163463
ENSG00000090104.11	805.996	2.56869	0.413286	6.21527	5.12373e-10	7.08143e-08	1513.09	3.20902	1.23015	2.60863	0.00909042	0.276285	0.358185	11.3849	-1.78773	2.19194	FALSE	0.100441	0.156118
ENSG00000090238.11	5998.12	0.279446	0.110401	2.5312	0.0113674	0.0481637	6337.35	0.32288	0.361298	0.893666	0.371501	0.920853	0.105044	11.318	-0.413483	2.19346	FALSE	0.686979	0.748495
ENSG00000090263.15	835.679	0.0154796	0.0866856	0.178571	0.858274	0.92027	1073.35	0.0557131	0.255345	0.218187	0.827283	0.983569	0.0743625	11.393	-0.541046	2.19176	FALSE	0.598896	0.672271
ENSG00000090266.12	2260.32	-0.07377	0.0989387	-0.745614	0.455901	0.635308	2691.78	0.204389	0.204794	0.998021	0.318269	0.901431	0.0601709	11.802	-4.62281	2.18287	TRUE	0.000613312	0.00262805
ENSG00000090273.13	4220.52	0.183428	0.0951428	1.92793	0.0538642	0.149424	4910.28	0.346521	0.254126	1.36358	0.172701	0.798488	0.0741467	11.4788	-2.19959	2.18984	TRUE	0.0491446	0.0864763
ENSG00000090316.15	1879.91	-0.137045	0.0510785	-2.68304	0.00729567	0.0345773	2338.6	-0.0898625	0.219754	-0.408922	0.682597	0.973559	0.0637007	11.1835	-0.740697	2.19659	FALSE	0.474142	0.55794
ENSG00000090339.8	231.806	1.17283	0.270389	4.33757	1.44065e-05	0.000291604	351.742	1.81963	0.562667	3.23393	0.00122098	0.110112	0.165288	11.7934	-3.91315	2.18305	TRUE	0.00212741	0.00690505
ENSG00000090372.14	2612.75	-0.0997545	0.0733168	-1.3606	0.173642	0.336438	3286.74	0.142354	0.23115	0.615853	0.537992	0.957758	0.0672416	11.3428	-3.60058	2.1929	TRUE	0.00397148	0.0113367
ENSG00000090376.9	258.357	1.13633	0.178586	6.3629	1.97973e-10	3.19899e-08	279.602	1.00451	0.453473	2.21516	0.0267494	0.44236	0.132459	11.5303	0.99514	2.1887	FALSE	0.340094	0.426504
ENSG00000090382.6	66.7746	2.13549	0.357993	5.96517	2.44372e-09	2.71814e-07	52.8759	0.792869	0.781512	1.01453	0.310329	0.89627	0.229216	11.7199	5.85747	2.1846	TRUE	8.51638e-05	0.000595646
ENSG00000090402.7	1.86797	-0.310801	0.658679	-0.471855	0.63703	0.778703	2.79297	-1.45564	1.04524	-1.39264	0.163728	0.788733	0.310815	12.3785	3.68335	2.17145	TRUE	0.00297799	0.00900679
ENSG00000090432.6	715.336	-0.106227	0.0632312	-1.67998	0.0929605	0.218946	828.236	-0.180127	0.202735	-0.888486	0.37428	0.922105	0.0589608	11.3313	1.25337	2.19316	FALSE	0.235316	0.31479
ENSG00000090447.11	325.015	0.0584183	0.100661	0.580345	0.561682	0.720862	323.669	0.157351	0.28482	0.552458	0.580635	0.964917	0.0830066	11.4262	-1.19186	2.19101	FALSE	0.257481	0.339303
ENSG00000090470.14	767.006	-0.096786	0.0512195	-1.88963	0.0588073	0.15881	955.021	0.0438112	0.185662	0.235973	0.813454	0.982423	0.0539088	11.2589	-2.60806	2.19483	TRUE	0.0239366	0.048045
ENSG00000090487.10	1296.32	0.251842	0.0595585	4.22848	2.35279e-05	0.00042482	1425.7	0.372615	0.172135	2.16467	0.030413	0.463871	0.0501465	11.4084	-2.40841	2.19141	TRUE	0.0339777	0.0639934
ENSG00000090512.11	6.65687	-0.403754	0.315069	-1.28148	0.200026	0.3702	5.59679	-0.602255	0.782143	-0.770006	0.441296	0.941525	0.228586	11.555	0.868386	2.18815	FALSE	0.402859	0.489018
ENSG00000090520.11	878.647	0.047049	0.0771764	0.609629	0.542108	0.705329	1079.51	0.536175	0.1985	2.70113	0.00691038	0.243395	0.0579645	11.5167	-8.43837	2.189	TRUE	2.874e-06	6.11875e-05
ENSG00000090530.9	136.297	0.543557	0.10453	5.20002	1.99263e-07	9.74678e-06	149.372	0.165968	0.321165	0.516769	0.605317	0.967261	0.0934648	11.361	4.0399	2.19248	TRUE	0.00182724	0.00614242
ENSG00000090534.17	125.453	-0.537979	0.151361	-3.55428	0.000379015	0.00374962	136.655	-0.347593	0.427232	-0.813594	0.415878	0.934174	0.124516	11.4283	-1.52901	2.19096	FALSE	0.153458	0.221431
ENSG00000090539.15	2084.4	-0.295258	0.131049	-2.25303	0.024257	0.0837063	2602.42	0.165457	0.408248	0.405285	0.685268	0.973559	0.118782	11.3511	-3.87867	2.19271	TRUE	0.00242567	0.00765152
ENSG00000090554.12	79.571	0.624773	0.146965	4.25116	2.1267e-05	0.00039468	63.674	0.936289	0.312717	2.99405	0.00275301	0.16001	0.0917944	11.7583	-3.39363	2.18379	TRUE	0.00547887	0.0146087
ENSG00000090565.15	3676.05	-0.246525	0.0814743	-3.0258	0.00247973	0.0154354	4496.8	-0.079995	0.313138	-0.255462	0.798366	0.980494	0.0908648	11.2301	-1.83273	2.19549	FALSE	0.0934678	0.147093
ENSG00000090581.9	3090.53	-0.0226273	0.0810468	-0.279188	0.7801	0.872068	3338.25	0.148762	0.216989	0.685575	0.492981	0.950239	0.063308	11.4765	-2.70724	2.18989	TRUE	0.0197204	0.0410585
ENSG00000090612.20	450.942	-0.101695	0.0699647	-1.45352	0.146079	0.298936	506.249	-0.0362252	0.244825	-0.147964	0.882372	0.990111	0.0711175	11.2779	-0.92059	2.19439	FALSE	0.376536	0.462777
ENSG00000090615.13	2582.36	0.0425586	0.0689355	0.617368	0.536992	0.701572	2741.18	-0.00162398	0.247569	-0.00655973	0.994766	0.999526	0.0718919	11.2638	0.614569	2.19471	FALSE	0.551052	0.628414
ENSG00000090621.13	1642.42	0.0761251	0.0476631	1.59715	0.110232	0.246624	1913.6	0.286061	0.155522	1.83936	0.0658622	0.605406	0.0452185	11.3199	-4.6427	2.19342	TRUE	0.000661572	0.0027873
ENSG00000090659.17	26.775	1.15125	0.312209	3.68744	0.000226522	0.00254311	16.0384	0.254493	0.60017	0.424034	0.671541	0.973559	0.176824	11.932	5.07148	2.18019	TRUE	0.000279401	0.00143902
ENSG00000090661.11	1248.73	0.0771415	0.119542	0.64531	0.518726	0.687325	1323.32	0.415372	0.234857	1.76862	0.0769576	0.63682	0.0691352	11.8917	-4.8923	2.18102	TRUE	0.000380618	0.00181472
ENSG00000090674.15	839.69	-0.28701	0.0802593	-3.57603	0.000348853	0.00351548	974.247	0.0401922	0.311489	0.129033	0.897332	0.992387	0.0903772	11.2257	-3.62041	2.1956	TRUE	0.00389676	0.011161
ENSG00000090686.15	2070.38	-0.144333	0.0769379	-1.87597	0.0606591	0.162272	2565.71	-0.0118997	0.204497	-0.0581902	0.953597	0.995273	0.0596726	11.4835	-2.21934	2.18973	TRUE	0.0474458	0.0839702
ENSG00000090776.5	296.476	0.499112	0.126336	3.95068	7.79304e-05	0.00110577	309.597	0.697663	0.363202	1.92087	0.0547481	0.574256	0.105819	11.4128	-1.87634	2.19131	FALSE	0.0864026	0.137958
ENSG00000090857.13	1676.97	-0.311509	0.131395	-2.37079	0.0177502	0.0668029	1883.06	0.0412809	0.351806	0.11734	0.906591	0.992831	0.102642	11.4764	-3.43711	2.18989	TRUE	0.00523315	0.0140843
ENSG00000090861.15	7805.11	-0.162623	0.0799537	-2.03397	0.0419549	0.12399	9994.46	0.104654	0.263949	0.396495	0.69174	0.973559	0.0767314	11.3124	-3.48329	2.19359	TRUE	0.00491567	0.0133969
ENSG00000090863.11	4752.86	-0.120795	0.0486629	-2.48228	0.0130545	0.0532529	5449.47	-0.159496	0.163729	-0.974146	0.329984	0.908196	0.0475846	11.3007	0.813309	2.19386	FALSE	0.432843	0.518273
ENSG00000090889.11	27.4401	-0.0759154	0.170522	-0.445193	0.65618	0.791829	40.5862	-0.3573	0.578048	-0.618114	0.5365	0.957758	0.167981	11.2962	1.67509	2.19396	FALSE	0.121348	0.182535
ENSG00000090905.18	3022.78	-0.0606733	0.0682152	-0.889439	0.373767	0.559144	3124.59	-0.233635	0.199178	-1.173	0.240797	0.859054	0.0580142	11.4	2.98138	2.1916	TRUE	0.0120495	0.027588
ENSG00000090924.14	219.582	0.508251	0.169764	2.99388	0.00275458	0.0167226	255.973	0.990361	0.489524	2.02311	0.0430618	0.532679	0.142615	11.4103	-3.38051	2.19137	TRUE	0.00584148	0.0153754
ENSG00000090932.10	198.39	0.0519207	0.125217	0.414646	0.678401	0.806921	257.534	-0.181589	0.309229	-0.587233	0.557048	0.958924	0.0903857	11.5609	2.58349	2.18803	TRUE	0.024562	0.0490797
ENSG00000090971.4	1380.24	-0.069329	0.119626	-0.579548	0.562219	0.721182	1636.25	-0.00917143	0.22768	-0.0402821	0.967868	0.99641	0.0671067	11.9511	-0.896447	2.1798	FALSE	0.387715	0.474034
ENSG00000090975.12	1983.19	-0.291327	0.126182	-2.30879	0.0209555	0.0751477	2643.77	-0.0161833	0.316327	-0.05116	0.959198	0.99604	0.0924267	11.5442	-2.97689	2.18839	TRUE	0.0119983	0.0274818
ENSG00000090989.17	1762.68	-0.164219	0.0673361	-2.43879	0.0147363	0.058269	2141.31	-0.338029	0.204329	-1.65434	0.0980579	0.681432	0.0594753	11.3702	2.9224	2.19227	TRUE	0.013446	0.0301036
ENSG00000091009.7	680.768	0.0657027	0.0764879	0.858995	0.390343	0.575434	699.634	-0.299301	0.244151	-1.22588	0.220243	0.843354	0.0710105	11.3343	5.14013	2.19309	TRUE	0.000293773	0.0014955
ENSG00000091010.4	1.03011	0.0821444	0.558434	0.147098	0.883055	0.93514	1.2055	0.567767	1.39981	0.405604	0.685033	0.973559	0.409006	11.5443	-1.18732	2.18839	FALSE	0.258957	0.340842
ENSG00000091039.16	2201.85	-0.080206	0.129159	-0.620985	0.53461	0.700201	2636.3	-1.17887	0.436909	-2.6982	0.00697154	0.244229	0.12697	11.2975	8.65294	2.19393	TRUE	2.55401e-06	5.68555e-05
ENSG00000091073.19	160.161	0.454669	0.121154	3.7528	0.000174868	0.00208194	147.527	0.479719	0.307381	1.56066	0.118603	0.718967	0.0897875	11.5312	-0.278993	2.18868	FALSE	0.78519	0.83158
ENSG00000091106.18	64.7789	0.019595	0.112705	0.173862	0.861974	0.92247	64.2425	-0.0871738	0.279266	-0.312154	0.754924	0.976345	0.0816209	11.5571	1.30811	2.18811	FALSE	0.216257	0.293555
ENSG00000091127.13	357.539	-0.126746	0.0731345	-1.73305	0.0830861	0.201987	421.199	-0.188652	0.1666	-1.13237	0.25748	0.866976	0.0488009	11.6604	1.26855	2.18587	FALSE	0.229344	0.30803
ENSG00000091128.12	4.09736	0.533864	0.332585	1.6052	0.108451	0.243493	3.58011	0.231972	0.924964	0.25079	0.801976	0.980683	0.269657	11.4413	1.11954	2.19067	FALSE	0.28586	0.369226
ENSG00000091129.19	12839	-0.330825	0.121148	-2.73075	0.00631906	0.0311437	16093.2	-0.625026	0.252529	-2.47507	0.0133212	0.323567	0.0741782	11.7906	3.96614	2.18311	TRUE	0.00193596	0.00642172
ENSG00000091136.13	1308.01	-0.379062	0.150499	-2.51871	0.0117787	0.0493944	1708.09	-0.454228	0.279203	-1.62687	0.103764	0.692701	0.0823807	12.002	0.912426	2.17877	FALSE	0.379507	0.465717
ENSG00000091137.11	375.162	-0.222529	0.173216	-1.28469	0.1989	0.368895	463.105	-0.397113	0.483516	-0.821302	0.411474	0.932565	0.14095	11.438	1.23862	2.19075	FALSE	0.240305	0.320225
ENSG00000091138.12	6.77715	0.691044	0.25042	2.75954	0.00578831	0.0292014	5.44492	0.505461	0.754406	0.670012	0.50285	0.952856	0.219616	11.3756	0.845035	2.19215	FALSE	0.415511	0.501265
ENSG00000091140.12	2231.35	-0.18026	0.0958766	-1.88013	0.0600908	0.161203	2639.01	-0.618409	0.269497	-2.29468	0.0217516	0.406881	0.0785509	11.4319	5.5779	2.19088	TRUE	0.000143824	0.000873509
ENSG00000091157.13	2950.57	-0.288301	0.0917693	-3.14159	0.00168034	0.0114896	3754.64	-0.322005	0.232278	-1.3863	0.165656	0.790589	0.0678531	11.5337	0.496721	2.18862	FALSE	0.628718	0.698312
ENSG00000091164.12	2848.86	-0.0150707	0.0595523	-0.253067	0.800217	0.884112	3295.88	-0.0448846	0.193211	-0.232308	0.816299	0.982799	0.0561814	11.3235	0.530671	2.19334	FALSE	0.605898	0.678143
ENSG00000091181.19	7.18702	-0.536853	0.532808	-1.00759	0.31365	0.500223	34.1083	1.1844	1.80799	0.655091	0.512409	0.954597	0.525397	11.2956	-3.2761	2.19398	TRUE	0.00714286	0.0180673
ENSG00000091262.14	51.8548	0.288649	0.140405	2.05583	0.0397989	0.119191	46.5904	0.130305	0.328152	0.397089	0.691302	0.973559	0.096054	11.627	1.64848	2.18659	FALSE	0.125989	0.188196
ENSG00000091317.7	560.557	0.649446	0.126408	5.1377	2.78125e-07	1.26339e-05	575.622	0.446667	0.408412	1.09367	0.274101	0.874672	0.118764	11.3263	1.70741	2.19327	FALSE	0.114979	0.174622
ENSG00000091409.14	1280.03	0.484931	0.130261	3.72277	0.000197052	0.00228429	1473.46	0.332658	0.399969	0.831709	0.405573	0.930818	0.116399	11.3615	1.30819	2.19247	FALSE	0.216656	0.294038
ENSG00000091428.17	11646.5	-0.050277	0.162945	-0.308553	0.757662	0.857544	16700.5	0.0369502	0.384791	0.0960269	0.923499	0.993658	0.112601	11.614	-0.774656	2.18687	FALSE	0.454026	0.538405
ENSG00000091436.16	697.913	0.549268	0.153313	3.58266	0.000340117	0.00345748	680.398	-0.269198	0.332384	-0.809899	0.417998	0.934562	0.0975087	11.7301	8.39377	2.18439	TRUE	2.67606e-06	5.85039e-05
ENSG00000091482.5	56.957	-0.308898	0.187039	-1.65152	0.0986332	0.227716	66.8325	0.0537208	0.73477	0.0731124	0.941717	0.994405	0.213165	11.2202	-1.70112	2.19573	FALSE	0.116436	0.176509
ENSG00000091483.6	1651.25	-0.0920712	0.0671612	-1.3709	0.170406	0.332042	2056.51	-0.142499	0.215156	-0.662305	0.507776	0.953889	0.0625739	11.3319	0.805886	2.19315	FALSE	0.436893	0.522078
ENSG00000091490.10	668.012	-0.0460274	0.185629	-0.247953	0.80417	0.886671	683.474	0.0816167	0.296785	0.275003	0.783314	0.978708	0.0882149	12.3575	-1.44697	2.17184	FALSE	0.172793	0.243947
ENSG00000091513.14	15965.7	-0.342811	0.280914	-1.22034	0.222336	0.397361	15196.6	1.9912	0.596321	3.33914	0.000840396	0.0900859	0.175057	11.762	-13.3328	2.18371	TRUE	1.86148e-08	3.65021e-06
ENSG00000091527.15	2630.96	0.165628	0.0686131	2.41394	0.015781	0.0612878	3144.39	0.115491	0.224518	0.514394	0.606977	0.967413	0.0652766	11.318	0.768078	2.19346	FALSE	0.458167	0.542582
ENSG00000091536.16	423.145	-0.484564	0.142212	-3.40734	0.000655991	0.00564992	505.522	-0.0305252	0.506436	-0.0602746	0.951937	0.995273	0.147079	11.2683	-3.08703	2.19461	TRUE	0.0100721	0.0238098
ENSG00000091542.8	2900.63	0.0767408	0.0576698	1.33069	0.18329	0.348929	3281.33	0.269637	0.154738	1.74253	0.0814149	0.647755	0.0451438	11.4744	-4.27292	2.18993	TRUE	0.00119579	0.00441406
ENSG00000091583.10	1.3987	0.446895	0.437632	1.02117	0.307176	0.493339	1.40807	0.980375	1.19528	0.820204	0.4121	0.932956	0.348588	11.4577	-1.5304	2.19031	FALSE	0.153047	0.220978
ENSG00000091592.15	7758.4	-0.000257324	0.108624	-0.00236895	0.99811	0.999154	9751.42	0.202834	0.292463	0.693536	0.487973	0.949792	0.0853179	11.4711	-2.3804	2.19001	TRUE	0.0356163	0.0664993
ENSG00000091622.15	3746.31	-0.337802	0.146862	-2.30014	0.0214406	0.0764984	5065.47	-0.231202	0.343167	-0.673732	0.500482	0.952367	0.10045	11.6273	-1.06123	2.18658	FALSE	0.310132	0.39537
ENSG00000091640.7	1261.12	-0.0323945	0.0770931	-0.4202	0.67434	0.804184	1567.54	0.148772	0.200614	0.741583	0.45834	0.943209	0.0585664	11.5047	-3.09335	2.18926	TRUE	0.00973545	0.0231844
ENSG00000091651.8	302.393	0.103238	0.0593841	1.73848	0.0821261	0.200374	309.86	-0.0846166	0.178023	-0.475312	0.634565	0.971349	0.0518289	11.3794	3.62451	2.19207	TRUE	0.00378662	0.0109068
ENSG00000091656.15	541.048	0.388075	0.175701	2.20872	0.0271939	0.0907926	534.068	-0.14895	0.659286	-0.225926	0.821259	0.983198	0.191356	11.2415	2.80641	2.19523	TRUE	0.0167593	0.0359116
ENSG00000091664.7	363.693	-0.263567	0.247429	-1.06522	0.286775	0.471365	403.465	-1.5149	1.01361	-1.49456	0.13503	0.747141	0.293942	11.2025	4.25707	2.19614	TRUE	0.00129598	0.00469764
ENSG00000091704.9	1.59141	-0.727603	0.487433	-1.49272	0.13551	0.284873	1.32628	0.0974999	1.3732	0.0710022	0.943396	0.994566	0.400231	11.43	-2.06157	2.19093	FALSE	0.0627474	0.105782
ENSG00000091732.15	342.403	0.00701102	0.0640161	0.10952	0.91279	0.953172	384.618	0.134438	0.18045	0.745014	0.456263	0.943209	0.0525934	11.4295	-2.42287	2.19094	TRUE	0.0330715	0.0625138
ENSG00000091831.21	47.6552	-0.158664	0.218724	-0.725407	0.468202	0.645996	62.2379	-0.0525388	0.325287	-0.161515	0.871688	0.989304	0.0971131	12.5748	-1.0928	2.16782	FALSE	0.294975	0.37911
ENSG00000091844.7	430.597	-0.193831	0.12325	-1.57267	0.115795	0.255478	466.373	-0.818411	0.343948	-2.37946	0.017338	0.3647	0.100265	11.4383	6.22928	2.19074	TRUE	5.42657e-05	0.000429412
ENSG00000091879.13	278.172	1.6767	0.254209	6.59576	4.23096e-11	9.14198e-09	202.336	1.45	0.4003	3.62229	0.000292003	0.0475209	0.119087	12.4005	1.90365	2.17103	FALSE	0.0804201	0.129948
ENSG00000091947.9	434.253	0.0343237	0.0876723	0.3915	0.695428	0.818712	454.058	-0.0947406	0.191207	-0.495488	0.620256	0.969926	0.0560822	11.7213	2.30134	2.18457	TRUE	0.0405777	0.074029
ENSG00000091972.18	2742.34	-0.315506	0.10918	-2.88977	0.00385527	0.0215443	3620.33	-0.266147	0.223413	-1.19128	0.233545	0.853747	0.065668	11.8209	-0.751634	2.18248	FALSE	0.466973	0.551117
ENSG00000091986.15	314.546	0.294858	0.208715	1.41273	0.157734	0.31509	289.138	0.0816582	0.522355	0.156327	0.875775	0.989698	0.152632	11.546	1.39683	2.18835	FALSE	0.188734	0.262443
ENSG00000092010.14	981.208	0.329589	0.0905187	3.64112	0.000271453	0.00292325	997.94	0.361786	0.229742	1.57475	0.115314	0.71378	0.067108	11.5308	-0.479776	2.18869	FALSE	0.640359	0.708661
ENSG00000092020.10	863.746	0.122637	0.0887635	1.38161	0.167091	0.327715	912.102	-0.260635	0.218539	-1.19262	0.233017	0.853189	0.0638824	11.5644	5.99964	2.18795	TRUE	7.2565e-05	0.000531165
ENSG00000092036.17	314.474	0.399073	0.106647	3.74201	0.000182557	0.00214751	308.03	0.466821	0.317937	1.46828	0.142027	0.75681	0.0925714	11.3836	-0.731839	2.19197	FALSE	0.479062	0.562577
ENSG00000092051.16	8869.13	-0.173369	0.127914	-1.35536	0.175303	0.338505	11673.7	0.0292309	0.286175	0.102143	0.918643	0.993256	0.0838716	11.685	-2.4156	2.18534	TRUE	0.0330786	0.0625199
ENSG00000092054.12	186.502	0.541587	0.173638	3.11906	0.00181427	0.0121537	223.026	0.705369	0.397184	1.77593	0.0757451	0.632988	0.116331	11.6549	-1.4079	2.18599	FALSE	0.18527	0.258362
ENSG00000092067.5	2.18528	0.422656	0.459671	0.919476	0.357847	0.543967	2.53743	-0.656636	1.24338	-0.528107	0.597425	0.966404	0.362686	11.4667	2.97583	2.1901	TRUE	0.0121015	0.0276876
ENSG00000092068.19	1138.02	-0.286621	0.101841	-2.81439	0.00488705	0.0257146	1355.89	-0.22499	0.341656	-0.658527	0.510199	0.954532	0.0992994	11.3025	-0.620657	2.19382	FALSE	0.547137	0.624748
ENSG00000092094.10	1296.59	-0.255766	0.100536	-2.54402	0.0109585	0.0467827	1398.17	0.539795	0.283314	1.90529	0.0567426	0.580942	0.0825741	11.4297	-9.63451	2.19093	TRUE	7.90978e-07	2.8581e-05
ENSG00000092096.15	14590.3	-0.244364	0.0894768	-2.73104	0.00631353	0.0311323	19011.1	0.158895	0.239376	0.663789	0.506825	0.953714	0.0698407	11.4772	-5.77399	2.18987	TRUE	0.00010503	0.000692146
ENSG00000092098.16	853.557	-0.306731	0.0822262	-3.73033	0.000191227	0.00223171	1044.95	0.0815722	0.248303	0.328519	0.742519	0.976129	0.072281	11.3738	-5.37214	2.19219	TRUE	0.000201468	0.00112911
ENSG00000092108.20	1279.16	0.0312219	0.0666825	0.468217	0.639629	0.780528	1587.95	-0.174861	0.232948	-0.750646	0.452866	0.942669	0.0676688	11.2788	3.04547	2.19436	TRUE	0.0108464	0.0253072
ENSG00000092140.14	569.918	0.149102	0.111119	1.34182	0.179654	0.344226	582.753	-0.749521	0.438638	-1.70875	0.087498	0.661464	0.127247	11.2181	7.06201	2.19578	TRUE	1.88659e-05	0.000206574
ENSG00000092148.12	3521.05	-0.119571	0.0761892	-1.56939	0.116557	0.25674	4500.09	-0.319682	0.211191	-1.51371	0.1301	0.739477	0.061573	11.4443	3.24998	2.19061	TRUE	0.00736784	0.0185184
ENSG00000092199.17	8427.75	0.260148	0.0570481	4.56016	5.11153e-06	0.000129196	9003.42	0.0996312	0.223186	0.446404	0.655305	0.971826	0.0647513	11.2221	2.47898	2.19568	TRUE	0.030243	0.0580612
ENSG00000092200.12	15.406	0.138839	0.194555	0.713623	0.47546	0.652545	15.3024	-0.0225521	0.495535	-0.0455106	0.9637	0.99641	0.144735	11.527	1.11508	2.18877	FALSE	0.287526	0.370974
ENSG00000092201.9	2551.24	-0.171922	0.0659024	-2.60874	0.00908761	0.0405713	3277.01	-0.119567	0.213724	-0.559445	0.575858	0.96355	0.0621463	11.3238	-0.842455	2.19333	FALSE	0.416972	0.502658
ENSG00000092203.13	2054.72	-0.174523	0.0530772	-3.28809	0.0010087	0.00781152	2548.74	-0.0185363	0.180902	-0.102466	0.918387	0.993256	0.0525666	11.293	-2.9674	2.19404	TRUE	0.0124748	0.0283753
ENSG00000092208.16	247.364	0.0617408	0.0728961	0.846969	0.397012	0.58157	276.74	0.00123018	0.196243	0.00626865	0.994998	0.999526	0.0572487	11.4712	1.05698	2.19	FALSE	0.312274	0.397562
ENSG00000092295.11	84.2901	-0.116261	0.172939	-0.672263	0.501417	0.674069	86.8347	-0.0662082	0.394039	-0.168024	0.866564	0.988803	0.115422	11.6602	-0.433645	2.18588	FALSE	0.672461	0.735917
ENSG00000092330.15	884.044	-0.044445	0.0525519	-0.845734	0.397701	0.582316	1085.39	0.21727	0.178233	1.21903	0.222834	0.84536	0.0517943	11.2959	-5.05298	2.19397	TRUE	0.000341189	0.00167414
ENSG00000092345.13	1.73537	0.341073	0.508226	0.671105	0.502153	0.674669	2.07137	0.246551	1.44764	0.170312	0.864765	0.988511	0.421842	11.4205	0.224069	2.19114	FALSE	0.826662	0.865569
ENSG00000092377.13	1.2713	-0.45087	0.559966	-0.805174	0.42072	0.604573	1.97379	-1.03124	1.2782	-0.80679	0.419788	0.935358	0.374394	11.6577	1.55017	2.18593	FALSE	0.147811	0.214729
ENSG00000092421.16	1955.36	-0.0141962	0.158576	-0.0895234	0.928666	0.961803	1921.05	0.621907	0.410052	1.51666	0.129354	0.738604	0.119726	11.5111	-5.31301	2.18912	TRUE	0.000212228	0.00117289
ENSG00000092439.13	978.261	0.251765	0.0824944	3.05191	0.00227393	0.0144587	1008.77	-0.086121	0.177384	-0.485507	0.627317	0.971268	0.0520512	11.7424	6.49142	2.18413	TRUE	3.29543e-05	0.000303441
ENSG00000092445.11	5914.06	-0.183341	0.0793432	-2.31073	0.0208476	0.0748854	7596.02	0.115807	0.329032	0.351964	0.724865	0.974589	0.0954072	11.1976	-3.13549	2.19626	TRUE	0.00929465	0.0223232
ENSG00000092470.11	102.427	0.386265	0.112566	3.43144	0.000600381	0.00528469	85.5946	0.225834	0.323104	0.69895	0.484583	0.948652	0.0941389	11.4141	1.7042	2.19128	FALSE	0.115384	0.175121
ENSG00000092529.23	2258.76	-0.346104	0.245992	-1.40697	0.159435	0.317337	1996.96	1.47681	0.523604	2.82047	0.00479526	0.20337	0.153696	11.7578	-11.8605	2.1838	TRUE	6.77145e-08	7.45764e-06
ENSG00000092531.9	634.556	0.645148	0.111292	5.79691	6.75495e-09	6.32259e-07	559.633	0.485498	0.379393	1.27967	0.20066	0.823692	0.110244	11.2929	1.44815	2.19404	FALSE	0.174764	0.24621
ENSG00000092607.13	45.2592	2.24914	0.290514	7.74194	9.79129e-15	6.49003e-12	26.1188	1.46612	0.528738	2.77286	0.00555655	0.217385	0.156138	12.0418	5.01497	2.17797	TRUE	0.000298485	0.00151329
ENSG00000092621.11	2870.91	0.476771	0.141796	3.36237	0.000772754	0.00637174	2628.64	0.895241	0.481703	1.85849	0.0630991	0.596708	0.139979	11.2949	-2.98951	2.19399	TRUE	0.0119836	0.0274601
ENSG00000092758.15	1550.1	-0.486449	0.207693	-2.34216	0.0191726	0.0705778	1673.81	0.627873	0.362745	1.73089	0.0834709	0.654071	0.107324	12.1331	-10.3828	2.17616	TRUE	2.16115e-07	1.41973e-05
ENSG00000092820.17	3902.25	0.911165	0.161513	5.64145	1.68628e-08	1.31973e-06	3550.09	0.690195	0.502578	1.37331	0.169656	0.79596	0.14623	11.3519	1.51111	2.19269	FALSE	0.158085	0.226887
ENSG00000092841.18	7868.04	0.239113	0.098255	2.4336	0.0149496	0.0589043	8375.05	0.489361	0.16575	2.9524	0.00315314	0.170604	0.0491243	12.2164	-5.09417	2.17454	TRUE	0.000249969	0.00132543
ENSG00000092847.11	1702.78	-0.198137	0.0573407	-3.45544	0.0005494	0.00494841	1923.67	-0.0512718	0.199098	-0.25752	0.796778	0.980341	0.0578403	11.2823	-2.53916	2.19429	TRUE	0.0270554	0.0530694
ENSG00000092850.11	53.738	0.066143	0.172254	0.383987	0.700988	0.822136	82.9049	0.168568	0.671883	0.250889	0.8019	0.980683	0.194934	11.2234	-0.525435	2.19565	FALSE	0.609505	0.6809
ENSG00000092853.13	35.5955	-0.342846	0.211166	-1.62359	0.104464	0.236883	48.2222	-0.209759	0.460735	-0.455271	0.648914	0.971627	0.135135	11.7207	-0.984844	2.18458	FALSE	0.344595	0.431132
ENSG00000092871.16	1187.57	-0.0483226	0.152046	-0.317816	0.750625	0.853297	1141.87	0.636977	0.421983	1.50949	0.131175	0.741115	0.123026	11.4431	-5.57034	2.19063	TRUE	0.000144983	0.000879221
ENSG00000092929.11	277.417	0.139007	0.185378	0.749853	0.453343	0.633405	228.371	0.563416	0.406882	1.38472	0.166139	0.790778	0.119318	11.7121	-3.55698	2.18477	TRUE	0.00409095	0.0116025
ENSG00000092931.11	461.778	-0.169254	0.0746126	-2.26844	0.0233022	0.0812748	531.118	-0.132692	0.223936	-0.592545	0.553486	0.958924	0.0651944	11.3785	-0.560821	2.19209	FALSE	0.585794	0.66026
ENSG00000092964.17	24964.6	-0.171959	0.0718313	-2.39393	0.0166691	0.0638967	25058.8	0.0746982	0.191929	0.389198	0.69713	0.973559	0.0559988	11.4784	-4.40468	2.18984	TRUE	0.000953416	0.00370077
ENSG00000092969.11	655.616	0.653995	0.218055	2.99922	0.00270672	0.0165216	698.189	-0.415461	0.448357	-0.926631	0.354118	0.914446	0.131763	11.8129	8.1165	2.18265	TRUE	3.59225e-06	6.96763e-05
ENSG00000092978.10	412.017	-0.0344817	0.073416	-0.469676	0.638587	0.779736	465.335	-0.513194	0.285016	-1.80058	0.0717693	0.623893	0.082696	11.2255	5.78882	2.1956	TRUE	0.000112012	0.000725661
ENSG00000093000.18	1531	-0.0482673	0.0683729	-0.705942	0.480224	0.656748	1814.78	-0.255163	0.192371	-1.32641	0.184704	0.810348	0.0560699	11.4311	3.68996	2.1909	TRUE	0.00334552	0.00988412
ENSG00000093009.9	8.72574	0.556658	0.24045	2.31507	0.020609	0.0742578	10.2583	1.57211	0.790364	1.9891	0.0466902	0.545309	0.229777	11.3152	-4.4193	2.19353	TRUE	0.000962343	0.00372374
ENSG00000093010.12	1867.52	0.185424	0.103258	1.79574	0.0725362	0.183605	1887.66	0.496393	0.275679	1.80062	0.0717629	0.623893	0.0804359	11.4792	-3.86604	2.18983	TRUE	0.00243023	0.00766439
ENSG00000093072.15	357.542	0.0820856	0.145913	0.562567	0.57373	0.729979	365.853	0.00581597	0.412373	0.0141037	0.988747	0.998615	0.120183	11.4272	0.634613	2.19099	FALSE	0.538179	0.61662
ENSG00000093100.13	2256.09	0.265891	0.120695	2.203	0.027595	0.0916968	2056.3	0.227808	0.367776	0.619422	0.535638	0.957758	0.107044	11.3671	0.355765	2.19234	FALSE	0.728531	0.784386
ENSG00000093134.14	24.5534	0.00173626	0.165753	0.010475	0.991642	0.99617	26.6252	0.291265	0.437196	0.666211	0.505276	0.95359	0.127596	11.4911	-2.26911	2.18956	TRUE	0.0434153	0.0781963
ENSG00000093144.18	1329.16	-0.019497	0.0882009	-0.221052	0.825052	0.899857	1386.86	-0.411854	0.332079	-1.24023	0.214891	0.837511	0.0963818	11.2399	4.07086	2.19527	TRUE	0.00176956	0.00599717
ENSG00000093167.17	2367.5	0.106835	0.0687723	1.55346	0.120313	0.262484	2411.82	0.040911	0.194197	0.210668	0.833147	0.983991	0.056598	11.428	1.16478	2.19097	FALSE	0.267848	0.350217
ENSG00000093183.13	1851.27	0.0881242	0.0507029	1.73805	0.0822021	0.200514	1940.56	-0.255131	0.201173	-1.26822	0.20472	0.82839	0.0583567	11.2159	5.88202	2.19583	TRUE	9.79043e-05	0.000658474
ENSG00000093217.9	55.0809	-0.561141	0.162055	-3.46265	0.000534877	0.00484717	78.1101	-0.182476	0.372848	-0.48941	0.624551	0.970599	0.109185	11.6473	-3.46812	2.18615	TRUE	0.00484607	0.0132476
ENSG00000094631.18	2340.95	-0.0490614	0.0867154	-0.565775	0.571547	0.728257	2550.09	0.241683	0.277901	0.869672	0.38448	0.924916	0.0808218	11.3317	-3.59735	2.19315	TRUE	0.00400044	0.0114057
ENSG00000094755.16	17.8542	-0.382475	0.200039	-1.912	0.0558759	0.153159	22.1909	-0.398616	0.576178	-0.691828	0.489045	0.950047	0.167863	11.4112	0.0961566	2.19135	FALSE	0.925064	0.94316
ENSG00000094796.4	60.0506	-1.34495	0.37675	-3.56987	0.000357155	0.00358136	60.9587	-0.229549	0.81773	-0.280715	0.778929	0.978449	0.239882	11.7284	-4.64979	2.18442	TRUE	0.000595461	0.0025697
ENSG00000094804.9	120.328	0.298732	0.136443	2.18942	0.0285665	0.093908	130.002	0.222432	0.456789	0.486948	0.626295	0.971015	0.132766	11.3038	0.574691	2.19379	FALSE	0.576759	0.652111
ENSG00000094841.13	367.338	-0.0528175	0.0732813	-0.72075	0.471063	0.648594	425.808	-0.226909	0.226338	-1.00252	0.316091	0.900403	0.065863	11.3572	2.64324	2.19257	TRUE	0.0223228	0.0454239
ENSG00000094880.10	729.009	-0.00238	0.0522385	-0.0455602	0.963661	0.980445	817.075	-0.183126	0.159748	-1.14634	0.251656	0.862438	0.0464932	11.3645	3.88757	2.1924	TRUE	0.00238295	0.00754042
ENSG00000094914.12	1052.4	0.0664516	0.0839077	0.79196	0.428384	0.611282	1060.38	0.145768	0.221413	0.658355	0.51031	0.954532	0.0646186	11.4906	-1.22746	2.18957	FALSE	0.244203	0.324517
ENSG00000094916.14	3966.36	-0.0213266	0.0519835	-0.410256	0.681618	0.809206	4104.51	-0.129867	0.162623	-0.798573	0.424538	0.936542	0.0473129	11.3482	2.29409	2.19277	TRUE	0.0417913	0.0758104
ENSG00000094963.13	76.9472	1.37824	0.256683	5.36941	7.89939e-08	4.6395e-06	72.7622	-0.698024	0.653395	-1.0683	0.285384	0.882286	0.190845	11.5276	10.8793	2.18876	TRUE	2.07132e-07	1.39878e-05
ENSG00000094975.13	952.202	0.134932	0.0853299	1.5813	0.11381	0.252264	1054.53	-0.287723	0.363512	-0.791508	0.428648	0.938781	0.105381	11.1872	4.01074	2.1965	TRUE	0.00198138	0.00653867
ENSG00000095002.13	1039.96	-0.243467	0.0731378	-3.32888	0.000871946	0.00699257	1322.33	-0.336459	0.19434	-1.73129	0.0833999	0.653814	0.056709	11.4838	1.6398	2.18972	FALSE	0.128129	0.19079
ENSG00000095015.5	289.268	0.404832	0.126019	3.21247	0.00131597	0.00957043	312.048	-0.451153	0.319366	-1.41265	0.157759	0.780681	0.0932908	11.5324	9.17545	2.18865	TRUE	1.21761e-06	3.59664e-05
ENSG00000095059.15	1806.8	-0.0379232	0.0793747	-0.477774	0.632811	0.77547	2039.14	0.167241	0.21577	0.775087	0.438288	0.94144	0.0629325	11.4621	-3.26006	2.19021	TRUE	0.00722068	0.0182225
ENSG00000095066.11	792.144	0.0227352	0.110108	0.206481	0.836415	0.907274	841.173	-0.0500986	0.320306	-0.156409	0.875711	0.989698	0.093301	11.4031	0.780633	2.19153	FALSE	0.45092	0.535532
ENSG00000095139.13	3034.63	-0.0808375	0.0556847	-1.4517	0.146585	0.299559	3646.99	-0.091527	0.189956	-0.481833	0.629924	0.971349	0.0551968	11.2925	0.193661	2.19405	FALSE	0.849881	0.884308
ENSG00000095203.14	1592.78	-0.206401	0.117562	-1.75568	0.0791433	0.194867	1912.8	-0.510951	0.165698	-3.08363	0.00204494	0.139843	0.0496505	12.7588	6.13387	2.16453	TRUE	3.88383e-05	0.00034005
ENSG00000095209.11	289.94	0.34798	0.15477	2.24836	0.0245531	0.0844771	260.315	0.135692	0.530926	0.255575	0.798279	0.980494	0.154264	11.2892	1.37614	2.19413	FALSE	0.195463	0.270071
ENSG00000095261.13	717.328	-0.0327871	0.0681084	-0.481395	0.630236	0.773511	873.102	0.0573164	0.152963	0.374708	0.707878	0.973994	0.0448249	11.6797	-2.01012	2.18546	FALSE	0.0680911	0.113159
ENSG00000095303.14	159.574	0.227395	0.174273	1.30482	0.191953	0.360123	198.705	0.938466	0.499287	1.87961	0.060161	0.589897	0.145476	11.4156	-4.88788	2.19125	TRUE	0.000431689	0.00200559
ENSG00000095319.14	1035.55	0.114395	0.0988924	1.15676	0.247369	0.427106	1057.4	0.429842	0.244611	1.75724	0.0788762	0.63887	0.0714955	11.5591	-4.41212	2.18807	TRUE	0.000925857	0.00362131
ENSG00000095321.16	1578.93	-0.0210681	0.087676	-0.240295	0.810102	0.890248	1767.17	0.18584	0.303939	0.61144	0.540908	0.957758	0.0882995	11.2832	-2.34326	2.19426	TRUE	0.0384089	0.0707481
ENSG00000095370.19	690.977	-0.13499	0.114936	-1.17448	0.240204	0.418652	833.615	0.169403	0.450995	0.37562	0.707199	0.973994	0.13084	11.2208	-2.32645	2.19571	TRUE	0.039692	0.0726786
ENSG00000095380.10	660.751	0.0896103	0.0821508	1.0908	0.27536	0.459367	788.561	0.311	0.261777	1.18803	0.23482	0.85495	0.076139	11.3355	-2.90771	2.19306	TRUE	0.0138488	0.0308359
ENSG00000095383.19	477.118	-0.1116	0.178052	-0.626785	0.5308	0.69749	441.112	0.571229	0.342975	1.66551	0.0958109	0.67801	0.10104	11.9282	-6.758	2.18027	TRUE	2.08275e-05	0.000221035
ENSG00000095397.13	1230.12	0.239777	0.233595	1.02646	0.304673	0.490409	1031.84	0.775661	0.397494	1.95138	0.051012	0.561165	0.117755	12.195	-4.55082	2.17495	TRUE	0.000638791	0.00271911
ENSG00000095464.9	44.4455	0.172187	0.140999	1.2212	0.22201	0.397127	38.9173	-0.507785	0.29937	-1.69618	0.0898524	0.665954	0.0878831	11.7616	7.73724	2.18372	TRUE	5.97427e-06	9.69356e-05
ENSG00000095485.16	603.124	-0.0550204	0.0659993	-0.833651	0.404478	0.58892	708.902	0.0297031	0.211508	0.140435	0.888316	0.991137	0.0615127	11.3317	-1.37733	2.19315	FALSE	0.195005	0.269566
ENSG00000095539.15	342.758	-0.292016	0.124342	-2.34848	0.0188502	0.0697307	374.257	-0.182715	0.234874	-0.777928	0.436611	0.940761	0.0692487	11.9659	-1.57838	2.1795	FALSE	0.140536	0.20597
ENSG00000095564.13	1218.81	0.0865853	0.160384	0.539862	0.589292	0.742363	1697.51	-0.186245	0.409478	-0.454834	0.649229	0.971746	0.119593	11.5245	2.28132	2.18883	TRUE	0.0424195	0.0767422
ENSG00000095574.11	1185.67	0.305548	0.111471	2.74107	0.006124	0.0303991	1034.55	-0.66404	0.414826	-1.60077	0.109428	0.703979	0.120413	11.2456	8.05218	2.19514	TRUE	5.33785e-06	8.98743e-05
ENSG00000095585.16	105.552	0.576158	0.203272	2.83442	0.00459094	0.0245366	92.6417	-0.618809	0.612192	-1.01081	0.312108	0.897686	0.178217	11.3759	6.70512	2.19215	TRUE	2.84164e-05	0.000274098
ENSG00000095587.8	271.786	-0.170775	0.119203	-1.43264	0.151961	0.307376	308.717	-0.269595	0.258436	-1.04318	0.296865	0.88919	0.075815	11.7301	1.30343	2.18439	FALSE	0.21743	0.294968
ENSG00000095596.11	60.0946	-0.878297	0.22087	-3.97653	6.99291e-05	0.00101439	84.1724	0.01919	0.441669	0.0434489	0.965344	0.99641	0.129928	11.8602	-6.90755	2.18166	TRUE	1.73634e-05	0.000193951
ENSG00000095627.9	22.4373	0.453349	0.200611	2.25984	0.0238314	0.0826152	21.2092	-0.534148	0.667888	-0.799757	0.423852	0.935939	0.194136	11.3072	5.08662	2.19371	TRUE	0.000322341	0.00159972
ENSG00000095637.21	7417.61	0.242828	0.1125	2.15847	0.030891	0.0994065	8365.42	-0.234694	0.254313	-0.922854	0.356083	0.915139	0.0745109	11.6708	6.40876	2.18565	TRUE	3.82108e-05	0.00033694
[truncated: 30,160 more rows]

## Sheet: T-test (3) vs (5)
X	Gene.name	HGNC.symbol	baseMean.x	log2FoldChange.x	lfcSE.x	stat.x	pvalue.x	padj.x	baseMean.y	log2FoldChange.y	lfcSE.y	stat.y	pvalue.y	padj.y	st	df	t	crit	check	pval	pval_adj
ENSG00000000003	TSPAN6	TSPAN6	445.774	0.820278	0.0869607	9.43275	3.99464e-21	2.7109e-20	468.773	1.02791	0.485147	2.11876	0.0341105	0.382852	0.217055	4.0067	-0.956591	2.77462	FALSE	0.39286	0.675336
ENSG00000000005	TNMD	TNMD	3.57085	-1.66521	0.148008	-11.2508	2.29482e-29	2.27685e-28	6.25479	-1.26524	1.33266	-0.949409	0.342413	0.999737	0.59608	4.00257	-0.670996	2.77574	FALSE	0.538956	0.771343
ENSG00000000419	DPM1	DPM1	490.041	-0.256787	0.0356305	-7.20693	5.72254e-13	2.45661e-12	949.435	-0.206429	0.383629	-0.538096	0.590511	0.999737	0.171583	4.0018	-0.293488	2.77595	FALSE	0.78374	0.90317
ENSG00000000457	SCYL3	SCYL3	257.571	-0.111039	0.0368581	-3.01262	0.00259006	0.00445323	518.826	-0.268073	0.38513	-0.696059	0.486392	0.999737	0.172256	4.00191	0.911633	2.77592	FALSE	0.41351	0.688941
ENSG00000000460	C1orf112	C1orf112	81.5443	0.435114	0.0570569	7.62597	2.42209e-14	1.13639e-13	139.387	-0.0490452	0.541173	-0.0906276	0.927788	0.999737	0.242055	4.00232	2.0002	2.77581	FALSE	0.116049	0.451326
ENSG00000000938	FGR	FGR	282.921	0.353844	0.134583	2.62919	0.00855887	0.0136033	642.498	0.668941	0.547927	1.22086	0.22214	0.922051	0.245233	4.01258	-1.28489	2.77302	FALSE	0.267987	0.584012
ENSG00000000971	CFH	CFH	679.313	0.769717	0.130029	5.91957	3.22778e-09	1.04658e-08	1624.67	1.268	0.459571	2.7591	0.00579616	0.121423	0.20574	4.01669	-2.4219	2.7719	FALSE	0.0723489	0.406231
ENSG00000001036	FUCA2	FUCA2	467.233	0.549403	0.0560358	9.8045	1.07678e-22	7.89196e-22	779.27	0.62069	0.405556	1.53047	0.125902	0.746176	0.181415	4.00398	-0.392949	2.77536	FALSE	0.714381	0.870341
ENSG00000001084	GCLC	GCLC	1200.7	0.458984	0.0475713	9.64835	4.99548e-22	3.54911e-21	1777.84	0.835251	0.417405	2.00106	0.0453861	0.452559	0.186701	4.00271	-2.01535	2.7757	FALSE	0.114054	0.448595
ENSG00000001167	NFYA	NFYA	632.199	0.15842	0.0675714	2.34448	0.0190536	0.0285919	1014.88	0.385862	0.3856	1.00068	0.316981	0.995632	0.172514	4.0064	-1.3184	2.7747	FALSE	0.257689	0.57642
ENSG00000001460	STPG1	STPG1	492.466	-0.473027	0.0615647	-7.68342	1.54895e-14	7.36361e-14	702.692	-0.700738	0.412907	-1.69709	0.0896806	0.645304	0.184711	4.00463	1.23279	2.77518	FALSE	0.285081	0.597917
ENSG00000001461	NIPAL3	NIPAL3	3017.39	-0.115664	0.0835696	-1.38405	0.166344	0.207655	4613.45	-0.114116	0.378836	-0.301227	0.763242	0.999737	0.169528	4.01014	-0.0091357	2.77368	FALSE	0.993147	0.997086
ENSG00000001497	LAS1L	LAS1L	1847.94	-0.0349337	0.0586123	-0.596013	0.551166	0.602273	2057.89	-0.446387	0.351169	-1.27114	0.203677	0.903003	0.157105	4.00581	2.61897	2.77486	FALSE	0.0587764	0.391737
ENSG00000001561	ENPP4	ENPP4	972.376	-0.137486	0.0577354	-2.38132	0.0172509	0.0260676	1407.76	-0.181259	0.387992	-0.467173	0.640376	0.999737	0.173565	4.00461	0.2522	2.77518	FALSE	0.813301	0.917535
ENSG00000001617	SEMA3F	SEMA3F	307.398	-0.0777098	0.132774	-0.585278	0.558361	0.609295	622.308	0.220128	0.510221	0.431437	0.66615	0.999737	0.228379	4.01412	-1.30414	2.7726	FALSE	0.26194	0.579696
ENSG00000001626	CFTR	CFTR	80.2156	1.25056	0.109411	11.4299	2.9634e-30	3.07257e-29	159.525	0.670429	0.462574	1.44935	0.147241	0.795993	0.20702	4.01166	2.80229	2.77326	TRUE	0.0485364	0.378283
ENSG00000001629	ANKIB1	ANKIB1	1657.34	0.352365	0.0628234	5.60883	2.03704e-08	6.1727e-08	2357.56	0.572543	0.525435	1.08965	0.275866	0.974213	0.235026	4.00298	-0.936823	2.77563	FALSE	0.401851	0.681199
ENSG00000001630	CYP51A1	CYP51A1	1432.43	-0.810658	0.045062	-17.9898	2.34012e-72	8.09683e-71	2706.68	-0.797624	0.409367	-1.94843	0.0513631	0.484956	0.183103	4.00252	-0.071182	2.77575	FALSE	0.946668	0.979703
ENSG00000001631	KRIT1	KRIT1	800.063	-0.0733542	0.0320151	-2.29124	0.0219497	0.0325799	1286.71	-0.193732	0.403969	-0.479573	0.631531	0.999737	0.180675	4.00131	0.666269	2.77609	FALSE	0.541688	0.773079
ENSG00000002016	RAD52	RAD52	359.182	0.134207	0.0640233	2.09623	0.0360618	0.0515443	505.46	-0.317618	0.542062	-0.585945	0.557913	0.999737	0.242461	4.00291	1.86349	2.77565	FALSE	0.135798	0.470104
ENSG00000002079	MYH16	MYH16	5.63817	0.257657	0.123993	2.07801	0.0377088	0.0536868	5.40046	0.00389604	1.42382	0.00273634	0.997817	0.999737	0.636813	4.00158	0.398487	2.77601	FALSE	0.710619	0.868992
ENSG00000002330	BAD	BAD	1700.52	-0.313554	0.0555504	-5.64449	1.65671e-08	5.0598e-08	2128.5	-0.230623	0.388371	-0.593821	0.552632	0.999737	0.173731	4.00426	-0.477353	2.77528	FALSE	0.657998	0.841671
ENSG00000002549	LAP3	LAP3	1285.8	0.310415	0.0921143	3.36989	0.000751982	0.00139641	2011.32	1.09155	0.399907	2.72952	0.00634265	0.129602	0.178967	4.01106	-4.3647	2.77343	TRUE	0.0119446	0.356372
ENSG00000002586	CD99	CD99	1085.85	0.782786	0.116749	6.70485	2.01612e-11	7.74299e-11	1142.08	1.4105	0.392419	3.59437	0.000325182	0.0130387	0.175697	4.01846	-3.57269	2.77142	TRUE	0.0231402	0.360985
ENSG00000002587	HS3ST1	HS3ST1	139.273	-1.09485	0.073839	-14.8275	9.73276e-50	1.88574e-48	216.066	-0.314296	0.464561	-0.676544	0.498695	0.999737	0.207826	4.00526	-3.75577	2.77501	TRUE	0.0198004	0.358415
ENSG00000002726	AOC1	AOC1	2.33046	0.383352	0.200169	1.91514	0.0554749	0.0765317	4.36813	4.39995	1.96391	2.24041	0.0250645	0.316604	0.878405	4.00216	-4.57261	2.77585	TRUE	0.0102276	0.356372
ENSG00000002745	WNT16	WNT16	31.9312	0.230751	0.160346	1.43909	0.150126	0.189246	49.1493	-0.226106	0.808531	-0.279651	0.779745	0.999737	0.361771	4.0082	1.26284	2.77421	FALSE	0.275118	0.590102
ENSG00000002746	HECW1	HECW1	818.405	-2.38073	0.107881	-22.0682	6.39026e-108	4.37322e-106	1701.71	-2.31726	0.595073	-3.89407	9.85772e-05	0.00494951	0.266239	4.00685	-0.238409	2.77457	FALSE	0.823261	0.922122
ENSG00000002822	MAD1L1	MAD1L1	631.131	0.224164	0.0502599	4.46009	8.19241e-06	1.92079e-05	910.091	0.149383	0.377827	0.395375	0.692566	0.999737	0.169008	4.00369	0.442467	2.77544	FALSE	0.681004	0.853532
ENSG00000002834	LASP1	LASP1	3024.82	-0.466679	0.0342774	-13.6148	3.27131e-42	5.17833e-41	5086.79	0.029932	0.346253	0.0864454	0.931112	0.999737	0.154869	4.00204	-3.20666	2.77589	TRUE	0.032669	0.366733
ENSG00000002919	SNX11	SNX11	620.321	0.0390982	0.0310876	1.25768	0.208508	0.254282	877.9	0.365611	0.367391	0.995155	0.319661	0.998555	0.164318	4.00149	-1.98708	2.77604	FALSE	0.117817	0.452709
ENSG00000002933	TMEM176A	TMEM176A	515.468	0.703682	0.117001	6.01434	1.80623e-09	5.98001e-09	982.435	1.53814	0.41777	3.68179	0.000231605	0.00989247	0.187023	4.01636	-4.46179	2.77199	TRUE	0.0110419	0.356372
ENSG00000003056	M6PR	M6PR	1792.47	-0.0636801	0.0279777	-2.2761	0.0228398	0.0338098	3225.82	0.301254	0.373162	0.8073	0.419494	0.999737	0.166895	4.00117	-2.1866	2.77612	FALSE	0.0940284	0.425665
ENSG00000003096	KLHL13	KLHL13	403.44	2.22169	0.0962853	23.074	8.4421e-118	7.10408e-116	579.117	2.60105	0.617128	4.21477	2.50031e-05	0.00153086	0.276075	4.00507	-1.37413	2.77506	FALSE	0.241286	0.562944
ENSG00000003137	CYP26B1	CYP26B1	354.078	-1.86321	0.104856	-17.7692	1.22449e-70	4.08336e-69	878.106	-1.70185	0.421721	-4.0355	5.44869e-05	0.00299168	0.188751	4.01289	-0.854848	2.77293	FALSE	0.440669	0.707192
ENSG00000003147	ICA1	ICA1	863.031	-0.790951	0.0903387	-8.75539	2.03391e-18	1.20469e-17	1506.99	-0.444703	0.61066	-0.728233	0.466471	0.999737	0.273173	4.00456	-1.2675	2.7752	FALSE	0.273667	0.588757
ENSG00000003249	DBNDD1	DBNDD1	2084.16	-1.32703	0.0692776	-19.1552	8.75655e-82	3.73975e-80	2559.11	-1.20149	0.349366	-3.43905	0.00058375	0.0209842	0.156321	4.0082	-0.803076	2.77421	FALSE	0.466851	0.724489
ENSG00000003393	ALS2	ALS2	1099.33	-0.666005	0.0406023	-16.4031	1.81591e-60	4.72427e-59	2080.89	-0.793681	0.353045	-2.2481	0.0245699	0.313593	0.157914	4.00276	0.808518	2.77569	FALSE	0.464106	0.722396
ENSG00000003400	CASP10	CASP10	189.605	0.60894	0.100984	6.03008	1.63875e-09	5.44348e-09	240.502	0.490042	0.433364	1.13079	0.258146	0.95975	0.193943	4.01132	0.613053	2.77336	FALSE	0.572896	0.790713
ENSG00000003402	CFLAR	CFLAR	2111.02	0.723299	0.0725031	9.9761	1.93942e-23	1.48001e-22	3285.78	0.826038	0.355827	2.32146	0.0202619	0.279593	0.159216	4.00865	-0.645281	2.77408	FALSE	0.553822	0.780499
ENSG00000003436	TFPI	TFPI	249.271	0.453614	0.074813	6.0633	1.33359e-09	4.45807e-09	333.91	0.319898	0.393511	0.812932	0.416257	0.999737	0.176066	4.00753	0.759464	2.77439	FALSE	0.489796	0.739067
ENSG00000003509	NDUFAF7	NDUFAF7	354.03	-0.114641	0.0326337	-3.51295	0.000443156	0.000848591	499.61	-0.238736	0.382089	-0.624817	0.532091	0.999737	0.170892	4.00152	0.726163	2.77603	FALSE	0.507937	0.752151
ENSG00000003756	RBM5	RBM5	3594.13	0.163057	0.0445617	3.65912	0.000253081	0.000500218	5214.98	-0.119277	0.361266	-0.330165	0.741276	0.999737	0.161595	4.00317	1.74717	2.77558	FALSE	0.155473	0.48675
ENSG00000003987	MTMR7	MTMR7	495.78	-0.626914	0.0925549	-6.77343	1.25761e-11	4.90338e-11	945.909	-0.29602	0.617134	-0.479669	0.631463	0.999737	0.276071	4.00469	-1.19858	2.77516	FALSE	0.296773	0.607393
ENSG00000003989	SLC7A2	SLC7A2	597.637	-0.173828	0.140548	-1.23679	0.216166	0.26269	1342.88	0.714969	0.527323	1.35585	0.175148	0.858278	0.236044	4.01481	-3.76539	2.77241	TRUE	0.0195516	0.358133
ENSG00000004059	ARF5	ARF5	3516.42	-0.438521	0.0552862	-7.93184	2.15924e-15	1.08315e-14	4954.68	-0.319324	0.45284	-0.705159	0.480711	0.999737	0.202556	4.00311	-0.588467	2.7756	FALSE	0.587819	0.79987
ENSG00000004139	SARM1	SARM1	860.8	-0.0191169	0.0445876	-0.428748	0.668107	0.712062	1494.81	-0.033868	0.389537	-0.0869441	0.930716	0.999737	0.174236	4.00273	0.0846616	2.7757	FALSE	0.936596	0.975126
ENSG00000004142	POLDIP2	POLDIP2	2156.69	-0.329896	0.029122	-11.3281	9.52917e-30	9.64263e-29	3241.76	-0.0720164	0.355747	-0.202437	0.839575	0.999737	0.159109	4.0014	-1.62078	2.77606	FALSE	0.180357	0.51205
ENSG00000004399	PLXND1	PLXND1	1833.57	-0.343592	0.0574698	-5.97866	2.24986e-09	7.39203e-09	2845.9	-0.57387	0.5511	-1.04132	0.297729	0.984377	0.246495	4.00227	0.934212	2.77583	FALSE	0.403054	0.681734
ENSG00000004455	AK2	AK2	1291.49	0.256711	0.0515827	4.9767	6.4678e-07	1.70321e-06	2046.04	0.441206	0.407049	1.08391	0.278403	0.974739	0.182076	4.00335	-1.01328	2.77553	FALSE	0.368191	0.658856
ENSG00000004468	CD38	CD38	520.391	1.70348	0.126792	13.4353	3.75567e-41	5.77603e-40	259.098	2.31164	0.601934	3.84036	0.000122856	0.0059429	0.269348	4.00925	-2.25787	2.77392	FALSE	0.0867303	0.420053
ENSG00000004478	FKBP4	FKBP4	3842.57	-0.423696	0.119829	-3.53584	0.000406483	0.000782718	8101.52	0.193418	0.373696	0.517582	0.60475	0.999737	0.167346	4.02145	-3.68766	2.77061	TRUE	0.0208649	0.360621
ENSG00000004487	KDM1A	KDM1A	1413.54	-0.263995	0.0264514	-9.98035	1.85803e-23	1.41917e-22	2685.12	-0.108154	0.350004	-0.309009	0.757315	0.999737	0.156538	4.00119	-0.995541	2.77612	FALSE	0.375804	0.663961
ENSG00000004534	RBM6	RBM6	3193.33	0.179226	0.0541328	3.31085	0.000930131	0.00170631	4203.67	-0.498232	0.423318	-1.17697	0.239209	0.941071	0.189354	4.00341	3.57773	2.77551	TRUE	0.0231816	0.360985
ENSG00000004660	CAMKK1	CAMKK1	3583.81	-0.788491	0.128527	-6.13482	8.5258e-10	2.8941e-09	5533.85	-1.12141	0.623643	-1.79817	0.0721507	0.581889	0.279056	4.00885	1.19303	2.77403	FALSE	0.298649	0.608697
ENSG00000004700	RECQL	RECQL	334.508	0.23809	0.0707149	3.36689	0.000760199	0.00141036	696.545	0.556346	0.363659	1.52986	0.126052	0.746176	0.162713	4.00788	-1.95593	2.77429	FALSE	0.121984	0.457294
ENSG00000004766	VPS50	VPS50	834.562	-0.677737	0.0583842	-11.6082	3.74364e-31	4.00084e-30	1542.41	-0.650627	0.36457	-1.78464	0.0743199	0.590569	0.163095	4.00534	-0.166221	2.77498	FALSE	0.876037	0.948015
ENSG00000004776	HSPB6	HSPB6	1450.05	0.73029	0.0920539	7.93329	2.13417e-15	1.07089e-14	650.715	1.44102	0.443556	3.2488	0.00115895	0.036063	0.198476	4.00898	-3.58096	2.77399	TRUE	0.0230607	0.360985
ENSG00000004777	ARHGAP33	ARHGAP33	2491.07	0.0338649	0.0626709	0.540361	0.588948	0.638397	2807.7	-0.29344	0.411931	-0.712353	0.476246	0.999737	0.184277	4.00482	1.77616	2.77513	FALSE	0.150269	0.483469
ENSG00000004779	NDUFAB1	NDUFAB1	1409.26	-0.479737	0.0557927	-8.59856	8.07206e-18	4.63763e-17	2766.05	-0.248029	0.386335	-0.642003	0.520871	0.999737	0.172821	4.00435	-1.34074	2.77526	FALSE	0.25101	0.571014
ENSG00000004799	PDK4	PDK4	2106.28	0.974897	0.147447	6.61183	3.79589e-11	1.42932e-10	5047.58	1.06847	0.71735	1.48947	0.136364	0.773417	0.320985	4.00881	-0.291519	2.77404	FALSE	0.785117	0.903696
ENSG00000004809	SLC22A16	SLC22A16	20.9684	-0.547367	0.0640549	-8.54528	1.28227e-17	7.29005e-17	45.9925	-1.16047	0.600473	-1.93259	0.0532869	0.493092	0.26858	4.00237	2.28275	2.7758	FALSE	0.0844903	0.417063
ENSG00000004838	ZMYND10	ZMYND10	267.394	2.53531	0.146106	17.3526	1.88647e-67	5.76101e-66	171.417	1.75067	0.556228	3.1474	0.00164732	0.0472434	0.248976	4.01439	3.15149	2.77253	TRUE	0.0342941	0.368502
ENSG00000004846	ABCB5	ABCB5	4.03856	0.229183	0.116979	1.95918	0.0500919	0.0696781	2.6983	-0.698836	2.16498	-0.322791	0.746854	0.999737	0.968247	4.00061	0.958453	2.77628	FALSE	0.392103	0.674981
ENSG00000004848	ARX	ARX	380.536	-0.438445	0.0716116	-6.12255	9.20897e-10	3.11484e-09	470.35	-0.00394648	0.372765	-0.010587	0.991553	0.999737	0.166786	4.00769	-2.60513	2.77434	FALSE	0.0596098	0.392173
ENSG00000004864	SLC25A13	SLC25A13	279.858	0.672901	0.0670564	10.0349	1.07122e-23	8.26164e-23	382.333	0.250895	0.52064	0.481897	0.629879	0.999737	0.232888	4.00346	1.81206	2.7755	FALSE	0.14414	0.478632
ENSG00000004866	ST7	ST7	553.465	-0.209585	0.0393091	-5.3317	9.7295e-08	2.77831e-07	1093.39	-0.362882	0.429408	-0.845076	0.398069	0.999737	0.192058	4.00175	0.798184	2.77597	FALSE	0.46945	0.725779
ENSG00000004897	CDC27	CDC27	1152.38	-0.39861	0.0350723	-11.3654	6.21737e-30	6.35937e-29	1959.23	-0.106103	0.368767	-0.287722	0.773559	0.999737	0.164937	4.00188	-1.77345	2.77593	FALSE	0.150798	0.483666
ENSG00000004939	SLC4A1	SLC4A1	23.0098	0.462166	0.180067	2.56664	0.0102689	0.0161175	13.2536	0.521609	0.954713	0.546352	0.584824	0.999737	0.427159	4.00741	-0.13916	2.77442	FALSE	0.896037	0.957003
ENSG00000004948	CALCR	CALCR	3.94382	-0.87283	0.239089	-3.65065	0.000261574	0.000516197	8.78779	2.60555	1.31819	1.97662	0.0480847	0.468269	0.589763	4.00686	-5.89793	2.77457	TRUE	0.00411197	0.356372
ENSG00000004961	HCCS	HCCS	360.537	-0.704398	0.0554333	-12.7071	5.39822e-37	7.16142e-36	613.548	-0.22203	0.393646	-0.564036	0.57273	0.999737	0.176089	4.00413	-2.73934	2.77532	FALSE	0.0518823	0.383086
ENSG00000004975	DVL2	DVL2	661.857	0.131165	0.0398718	3.28966	0.00100308	0.00183057	1181.27	-0.0160198	0.365966	-0.0437741	0.965084	0.999737	0.16369	4.00247	0.899165	2.77577	FALSE	0.419371	0.693232
ENSG00000005001	PRSS22	PRSS22	12.1023	3.53265	0.179371	19.6946	2.39779e-86	1.11031e-84	4.12897	1.8755	1.75251	1.07018	0.284539	0.976972	0.783855	4.00218	2.11409	2.77585	FALSE	0.101981	0.436012
ENSG00000005007	UPF1	UPF1	2196.63	-0.0821685	0.0301562	-2.72476	0.00643483	0.0104317	3807.43	-0.0626732	0.368598	-0.170031	0.864985	0.999737	0.164856	4.00139	-0.118256	2.77606	FALSE	0.911564	0.96455
ENSG00000005020	SKAP2	SKAP2	483.023	-1.60839	0.0793295	-20.2748	2.14707e-91	1.08407e-89	934.052	-0.827866	0.423008	-1.95709	0.0503363	0.479783	0.189261	4.00733	-4.12404	2.77444	TRUE	0.0145097	0.356372
ENSG00000005022	SLC25A5	SLC25A5	3656.72	-0.178053	0.0456497	-3.90043	9.60219e-05	0.000199715	4440.31	0.102029	0.355318	0.287149	0.773998	0.999737	0.158937	4.00344	-1.76222	2.7755	FALSE	0.152758	0.484992
ENSG00000005059	MCUB	MCUB	96.2279	0.0353192	0.141012	0.250469	0.802225	0.832337	167.866	0.485268	0.5578	0.869968	0.384318	0.999737	0.249663	4.01332	-1.80222	2.77281	FALSE	0.145623	0.479878
ENSG00000005075	POLR2J	POLR2J	1117.21	0.317692	0.0587755	5.40517	6.47456e-08	1.87684e-07	1514.27	0.42493	0.351907	1.20751	0.227237	0.927077	0.157435	4.00581	-0.681158	2.77486	FALSE	0.533113	0.76735
ENSG00000005100	DHX33	DHX33	564.643	-0.201323	0.0333239	-6.04139	1.52795e-09	5.08736e-09	823.194	-0.117708	0.364049	-0.323329	0.746446	0.999737	0.162826	4.00175	-0.513525	2.77597	FALSE	0.634637	0.828991
ENSG00000005108	THSD7A	THSD7A	329.473	-0.0520191	0.0736561	-0.706242	0.480038	0.533321	440.451	0.659155	0.444489	1.48295	0.138088	0.776658	0.198852	4.00572	-3.57639	2.77488	TRUE	0.0231868	0.360985
ENSG00000005156	LIG3	LIG3	665.397	-0.00224008	0.0297541	-0.0752863	0.939987	0.950445	902.447	0.0453966	0.36483	0.124432	0.900973	0.999737	0.163171	4.00139	-0.291943	2.77607	FALSE	0.784841	0.903676
ENSG00000005175	RPAP3	RPAP3	498.294	-0.123235	0.0384031	-3.20899	0.00133202	0.00238615	912.124	-0.220516	0.388574	-0.567501	0.570374	0.999737	0.173797	4.00204	0.559736	2.77589	FALSE	0.605506	0.811482
ENSG00000005187	ACSM3	ACSM3	27.3662	0.581994	0.0620783	9.37516	6.90709e-21	4.6357e-20	48.5033	0.37231	0.57643	0.64589	0.518351	0.999737	0.257826	4.00242	0.813278	2.77578	FALSE	0.461669	0.721262
ENSG00000005189	AC004381.6		80.8587	-0.312511	0.0608798	-5.13324	2.84798e-07	7.77866e-07	123.953	0.106202	0.531701	0.19974	0.841684	0.999737	0.237825	4.00273	-1.76059	2.7757	FALSE	0.153062	0.485185
ENSG00000005194	CIAPIN1	CIAPIN1	819.41	-0.668465	0.0444042	-15.0541	3.24552e-51	6.55664e-50	1374.04	-0.374236	0.354373	-1.05605	0.290945	0.979733	0.158513	4.00327	-1.85618	2.77555	FALSE	0.136946	0.471543
ENSG00000005206	SPPL2B	SPPL2B	1838.53	0.0973525	0.0542653	1.79401	0.0728118	0.0980714	1993.27	-0.414691	0.3693	-1.12291	0.261476	0.961124	0.165202	4.0045	3.09949	2.77522	TRUE	0.0361843	0.369769
ENSG00000005238	FAM214B	FAM214B	1012.17	-0.0894746	0.0309863	-2.88755	0.00388255	0.0065029	1426.42	0.163519	0.388783	0.420592	0.674053	0.999737	0.173883	4.00132	-1.45496	2.77608	FALSE	0.21935	0.543663
ENSG00000005243	COPZ2	COPZ2	161.224	0.171147	0.10486	1.63215	0.102648	0.134365	203.346	1.18848	0.451099	2.63463	0.00842298	0.15746	0.201879	4.01126	-5.0393	2.77337	TRUE	0.00723175	0.356372
ENSG00000005249	PRKAR2B	PRKAR2B	2170.88	-0.302035	0.0754848	-4.00128	6.30017e-05	0.000133997	2699.8	-0.194828	0.614616	-0.316991	0.75125	0.999737	0.274919	4.00314	-0.389962	2.77559	FALSE	0.716424	0.871411
ENSG00000005302	MSL3	MSL3	781.607	-0.512376	0.0356549	-14.3704	7.93496e-47	1.42934e-45	1134.8	-0.352237	0.392737	-0.896878	0.369784	0.999737	0.175656	4.00172	-0.91166	2.77598	FALSE	0.4135	0.688941
ENSG00000005339	CREBBP	CREBBP	1828.15	-0.00670008	0.0362757	-0.184699	0.853465	0.876144	2714.11	0.161682	0.38716	0.417609	0.676233	0.999737	0.173163	4.00183	-0.972388	2.77594	FALSE	0.385896	0.670971
ENSG00000005379	TSPOAP1	TSPOAP1	6425.35	-0.765426	0.0643814	-11.8889	1.35135e-32	1.52451e-31	9053.06	-0.652148	0.365351	-1.78499	0.0742629	0.590478	0.163456	4.00647	-0.693021	2.77468	FALSE	0.526374	0.762934
ENSG00000005381	MPO	MPO	67.4648	-0.593774	0.0835916	-7.10327	1.21843e-12	5.10705e-12	86.7166	0.897453	0.629271	1.42618	0.153817	0.812217	0.281483	4.00368	-5.29774	2.77544	TRUE	0.00608081	0.356372
ENSG00000005421	PON1	PON1	28.9119	1.014	0.123555	8.20683	2.27114e-16	1.20471e-15	26.3956	0.963855	0.732329	1.31615	0.188123	0.880583	0.327629	4.00593	0.153043	2.77482	FALSE	0.885764	0.952327
ENSG00000005436	GCFC2	GCFC2	377.479	0.125103	0.0295714	4.23056	2.33111e-05	5.21816e-05	479.62	0.137181	0.376317	0.364536	0.715458	0.999737	0.168308	4.00129	-0.0717583	2.77609	FALSE	0.946238	0.979523
ENSG00000005448	WDR54	WDR54	436.911	-0.0827787	0.073272	-1.12975	0.258583	0.308376	692.738	-0.0711478	0.514109	-0.13839	0.889932	0.999737	0.229977	4.00423	-0.050574	2.77529	FALSE	0.962087	0.985024
ENSG00000005469	CROT	CROT	332.608	0.111404	0.0332629	3.34921	0.000810425	0.00149824	336.686	0.163448	0.48965	0.333805	0.738527	0.999737	0.218991	4.00096	-0.237649	2.77618	FALSE	0.823827	0.922495
ENSG00000005471	ABCB4	ABCB4	19.2556	-0.122062	0.122328	-0.997825	0.318364	0.371238	26.4402	0.672651	0.892072	0.754032	0.45083	0.999737	0.399044	4.00392	-1.99154	2.77537	FALSE	0.117175	0.452213
ENSG00000005483	KMT2E	KMT2E	2139.78	-0.081806	0.0414165	-1.9752	0.0482451	0.0672987	3096.27	-0.0299248	0.3681	-0.0812952	0.935207	0.999737	0.164647	4.00264	-0.315106	2.77572	FALSE	0.768425	0.897265
ENSG00000005486	RHBDD2	RHBDD2	6333.41	-0.0883044	0.0559098	-1.57941	0.114242	0.148041	9900.25	0.137594	0.48912	0.281309	0.778473	0.999737	0.218778	4.00272	-1.03254	2.7757	FALSE	0.360118	0.653366
ENSG00000005513	SOX8	SOX8	2741.45	0.922795	0.0787656	11.7157	1.05885e-31	1.1544e-30	3768.2	0.0870447	0.35243	0.246985	0.80492	0.999737	0.157714	4.01041	5.29916	2.7736	TRUE	0.00604649	0.356372
ENSG00000005700	IBTK	IBTK	1055.67	-0.00981664	0.0358616	-0.273737	0.784287	0.816432	1423.71	-0.0956139	0.372671	-0.256564	0.797516	0.999737	0.166684	4.00193	0.514731	2.77592	FALSE	0.633864	0.828409
ENSG00000005801	ZNF195	ZNF195	646.406	-0.0319316	0.0372344	-0.857583	0.391123	0.445382	868.354	-0.171943	0.396892	-0.433224	0.664852	0.999737	0.177516	4.00183	0.788727	2.77594	FALSE	0.474371	0.728838
ENSG00000005810	MYCBP2	MYCBP2	3428.3	-0.751534	0.0834118	-9.00993	2.06195e-19	1.28236e-18	7329.91	-0.323537	0.392663	-0.823955	0.409965	0.999737	0.175708	4.00941	-2.43585	2.77388	FALSE	0.0713791	0.405497
ENSG00000005812	FBXL3	FBXL3	1226.01	-0.139086	0.0338497	-4.10893	3.97488e-05	8.6561e-05	1675.84	-0.0305921	0.366571	-0.0834547	0.93349	0.999737	0.163954	4.00178	-0.661735	2.77596	FALSE	0.544302	0.775021
ENSG00000005844	ITGAL	ITGAL	85.5481	0.732931	0.134973	5.43021	5.62868e-08	1.64169e-07	116.036	0.544734	0.458217	1.18881	0.234513	0.936533	0.205152	4.0181	0.917351	2.77152	FALSE	0.410647	0.687004
ENSG00000005882	PDK2	PDK2	2564.34	0.0738266	0.0496693	1.48636	0.137183	0.17446	3400.58	0.274135	0.355613	0.770879	0.440778	0.999737	0.159075	4.00407	-1.2592	2.77533	FALSE	0.276364	0.591311
ENSG00000005884	ITGA3	ITGA3	753.887	-0.386139	0.0519314	-7.43556	1.04126e-13	4.68415e-13	1079.21	-0.409561	0.414347	-0.988448	0.322933	0.999737	0.18534	4.00327	0.126373	2.77555	FALSE	0.90553	0.961719
ENSG00000005889	ZFX	ZFX	584.046	0.303638	0.0640622	4.73974	2.13997e-06	5.33701e-06	716.706	0.37277	0.547743	0.680557	0.496152	0.999737	0.245002	4.00285	-0.282171	2.77567	FALSE	0.791801	0.906934
ENSG00000005893	LAMP2	LAMP2	4113.61	0.816404	0.0848738	9.61903	6.64524e-22	4.6909e-21	5409.94	0.243746	0.479341	0.508503	0.611101	0.999737	0.214455	4.00653	2.67029	2.77466	FALSE	0.055694	0.387863
[truncated: 31,967 more rows]
